# Supplementary material for: Ethyl 3,4-dimethyl-5-[(E)-(phenyl­imino)­meth­yl]-1H-pyrrole-2-carboxyl­ate
Source: Acta Crystallogr Sect E Struct Rep Online. 2010 Jun 16;66(Pt 7):o1655. doi: 10.1107/S1600536810022051 (PMC3006869; doi:10.1107/S1600536810022051)
Supplement: Supplementary file 2 [file e-66-o1655-Isup2.hkl]

# 
# h,k,l, Fc-squared, Fo-squared, sigma(Fo-squared) and status flag 
# 
data_I
_shelx_title ' Z in P2(1)/c' 
_shelx_refln_list_code          4 
_shelx_F_calc_maximum      239.43 
_exptl_crystal_F_000       576.00 
_reflns_d_resolution_high  0.7680 
 
loop_ 
 _symmetry_equiv_pos_as_xyz 
 'x, y, z' 
 '-x, y+1/2, -z+1/2' 
 '-x, -y, -z' 
 'x, -y-1/2, z-1/2' 
 
_cell_length_a    12.5463 
_cell_length_b    14.6525 
_cell_length_c     8.4490 
_cell_angle_alpha  90.000 
_cell_angle_beta  105.042 
_cell_angle_gamma  90.000 
 
_shelx_F_squared_multiplier     1.000 
 
loop_ 
 _refln_index_h 
 _refln_index_k 
 _refln_index_l 
 _refln_F_squared_calc 
 _refln_F_squared_meas 
 _refln_F_squared_sigma 
 _refln_observed_status 
   1   0   0     8253.48     7575.88    246.47 o 
   2   0   0      600.95      573.13     11.30 o 
   3   0   0       26.54       14.24      0.47 o 
   4   0   0       81.15      115.85      1.61 o 
   5   0   0      243.52      333.69      4.26 o 
   6   0   0       88.09      100.34      1.88 o 
   7   0   0     1155.91     1173.92     15.07 o 
   8   0   0     1827.23     1746.61     27.02 o 
   9   0   0       75.02       68.53      2.06 o 
  10   0   0      637.51      593.43     10.95 o 
  11   0   0        0.16       -0.86      1.61 o 
  12   0   0        0.16        4.28      1.61 o 
  13   0   0       12.25       13.01      2.19 o 
  14   0   0        2.55        1.14      2.02 o 
  15   0   0        0.03       -2.85      2.85 o 
   1   1   0      267.82      240.98      4.69 o 
   2   1   0     5717.42     5282.47     47.54 o 
   3   1   0      117.91       96.98      0.96 o 
   4   1   0      643.84      634.91      5.56 o 
   5   1   0      550.92      522.93      4.56 o 
   6   1   0      729.20      655.33      6.07 o 
   7   1   0       47.56       47.74      0.83 o 
   8   1   0       55.59       55.58      1.08 o 
   9   1   0        1.89        2.39      0.56 o 
  10   1   0        0.15        1.41      0.72 o 
  11   1   0        1.30        0.14      1.14 o 
  12   1   0      112.49      107.52      4.20 o 
  13   1   0        1.02       -0.29      1.14 o 
  14   1   0        0.40       -1.52      1.65 o 
  15   1   0        0.54       -2.02      2.02 o 
   0   2   0     1249.73     1120.71     25.42 o 
   1   2   0     2909.54     2659.81     35.58 o 
   2   2   0     2422.74     2312.94     22.19 o 
   3   2   0      194.82      163.10      1.60 o 
   4   2   0      329.51      351.97      2.98 o 
   5   2   0        0.36        1.07      0.20 o 
   6   2   0       93.24      118.35      1.29 o 
   7   2   0        6.81       12.56      0.49 o 
   8   2   0        8.95        8.00      0.53 o 
   9   2   0      261.62      253.04      3.82 o 
  10   2   0       51.44       47.87      1.49 o 
  11   2   0        4.10        3.85      1.40 o 
  12   2   0       27.36       28.89      2.07 o 
  13   2   0        0.47       -0.95      1.32 o 
  14   2   0        3.97        3.71      2.02 o 
  15   2   0        6.55        5.42      2.42 o 
   1   3   0       12.10       19.31      0.99 o 
   2   3   0      831.54      707.47      7.95 o 
   3   3   0     1135.50     1094.20     10.73 o 
   4   3   0       74.60       80.66      0.89 o 
   5   3   0        7.16       10.13      0.32 o 
   6   3   0       44.59       37.93      0.62 o 
   7   3   0       90.84       81.22      1.10 o 
   8   3   0        0.15        1.49      0.49 o 
   9   3   0        7.67        8.03      0.90 o 
  10   3   0       54.74       50.66      1.49 o 
  11   3   0        1.54       -1.17      1.17 o 
  12   3   0       52.02       52.87      2.40 o 
  13   3   0       55.74       50.53      3.01 o 
  14   3   0        4.80        2.85      2.28 o 
  15   3   0        0.05       -2.57      3.71 o 
   0   4   0     2268.26     2223.54     52.10 o 
   1   4   0        0.55        0.95      0.26 o 
   2   4   0      984.53      839.03      9.39 o 
   3   4   0        2.17        5.20      0.34 o 
   4   4   0     1989.44     1934.85     18.11 o 
   5   4   0      174.36      157.72      1.65 o 
   6   4   0       79.18      110.45      1.33 o 
   7   4   0       11.47       10.80      0.49 o 
   8   4   0       88.86       83.85      1.49 o 
   9   4   0       42.61       47.87      1.57 o 
  10   4   0       22.35       24.28      1.59 o 
  11   4   0       22.47       29.10      2.32 o 
  12   4   0        3.51        6.28      1.78 o 
  13   4   0        4.35        2.28      2.57 o 
  14   4   0       10.05        8.11      2.57 o 
  15   4   0        0.01       -2.19      2.19 o 
   1   5   0      708.70      659.87      9.98 o 
   2   5   0       36.76       48.89      0.93 o 
   3   5   0     1967.67     1934.03     29.62 o 
   4   5   0     2281.21     2336.12     23.40 o 
   5   5   0      142.75      134.81      1.76 o 
   6   5   0       35.75       41.92      0.82 o 
   7   5   0       12.24       15.42      0.55 o 
   8   5   0       86.71       80.84      1.97 o 
   9   5   0       95.49       85.74      2.64 o 
  10   5   0      148.56      152.96      4.24 o 
  11   5   0      498.04      468.55     12.43 o 
  12   5   0      245.81      241.06     13.12 o 
  13   5   0        0.34       -1.77      3.14 o 
  14   5   0        7.58        7.26      2.19 o 
  15   5   0        0.59       -2.02      2.02 o 
   0   6   0      484.60      459.98     11.27 o 
   1   6   0       32.53       45.41      0.93 o 
   2   6   0      171.04      135.70      2.13 o 
   3   6   0      187.54      182.16      2.50 o 
   4   6   0      446.73      429.76      5.75 o 
   5   6   0       65.90       63.79      1.28 o 
   6   6   0       56.79       59.76      1.17 o 
   7   6   0      104.55      110.47      1.82 o 
   8   6   0       18.37       19.25      1.10 o 
   9   6   0        0.59       -0.88      0.88 o 
  10   6   0       47.62       45.78      2.86 o 
  11   6   0        1.71        8.46      1.78 o 
  12   6   0       43.87       50.72      3.42 o 
  13   6   0        0.11       -1.08      2.00 o 
  14   6   0        0.34       -1.48      4.56 o 
   1   7   0      487.75      498.99      6.94 o 
   2   7   0      393.09      418.83      6.47 o 
   3   7   0       16.40       12.58      0.61 o 
   4   7   0        6.40       16.68      0.86 o 
   5   7   0        5.09        9.39      0.63 o 
   6   7   0      109.36      108.23      1.92 o 
   7   7   0        2.58        2.81      0.49 o 
   8   7   0       19.92       18.99      1.85 o 
   9   7   0       13.22       13.21      1.25 o 
  10   7   0        2.76        3.22      1.31 o 
  11   7   0       55.13       56.09      2.85 o 
  12   7   0       45.71       54.50      3.15 o 
  13   7   0       15.94       20.25      3.14 o 
  14   7   0        2.63       -0.52      2.19 o 
   0   8   0      265.70      248.40      5.27 o 
   1   8   0      414.28      448.29      7.03 o 
   2   8   0      756.54      834.80     12.48 o 
   3   8   0       34.29       41.60      1.10 o 
   4   8   0       90.27       93.09      1.69 o 
   5   8   0      180.72      188.50      2.95 o 
   6   8   0        7.68        8.68      0.74 o 
   7   8   0       63.67       56.11      1.67 o 
   8   8   0       68.99       67.83      3.00 o 
   9   8   0      120.91      117.72      4.00 o 
  10   8   0      158.40      149.52      4.40 o 
  11   8   0        1.74        2.21      1.47 o 
  12   8   0       76.53       77.55      3.56 o 
  13   8   0        2.95        3.19      1.90 o 
  14   8   0        0.49        0.00      2.19 o 
   1   9   0        0.02        0.41      0.76 o 
   2   9   0      245.10      243.34      4.13 o 
   3   9   0        1.18        1.84      0.58 o 
   4   9   0       46.03       47.04      1.27 o 
   5   9   0       58.37       59.50      1.46 o 
   6   9   0       40.79       44.49      1.92 o 
   7   9   0        1.35       -0.36      1.47 o 
   8   9   0       21.99       32.36      2.82 o 
   9   9   0       19.95       25.63      2.74 o 
  10   9   0        0.74        2.28      2.28 o 
  11   9   0        0.01       -0.16      2.85 o 
  12   9   0        9.84       12.68      2.19 o 
  13   9   0        0.38        1.48      1.90 o 
   0  10   0      196.75      185.21      5.24 o 
   1  10   0      269.42      289.77      6.26 o 
   2  10   0       45.54       36.51      1.43 o 
   3  10   0      144.83      154.70      2.95 o 
   4  10   0       21.59       23.78      1.26 o 
   5  10   0       19.45       26.53      2.49 o 
   6  10   0       51.49       47.67      2.23 o 
   7  10   0       94.46       77.61      3.63 o 
   8  10   0      316.02      292.57      8.88 o 
   9  10   0       77.67       82.16      4.22 o 
  10  10   0        0.63       -1.14      2.28 o 
  11  10   0        0.01        0.43      1.71 o 
  12  10   0       13.98       17.85      2.32 o 
  13  10   0        0.00       -0.57      1.90 o 
   1  11   0       90.48       88.15      3.23 o 
   2  11   0        1.08        0.10      0.73 o 
   3  11   0       45.42       40.06      1.61 o 
   4  11   0       58.55       60.75      1.91 o 
   5  11   0        7.79        6.03      1.40 o 
   6  11   0      186.90      187.09      4.82 o 
   7  11   0        2.11        1.46      1.78 o 
   8  11   0        6.68        7.42      3.42 o 
   9  11   0        5.53        4.67      2.19 o 
  10  11   0       37.86       37.65      4.56 o 
  11  11   0        2.33       -1.71      2.85 o 
  12  11   0        9.66       10.99      1.98 o 
   0  12   0      249.13      295.53     11.41 o 
   1  12   0       68.91       86.34      2.73 o 
   2  12   0      185.73      178.53      4.38 o 
   3  12   0       18.90       18.18      2.06 o 
   4  12   0        4.80        3.61      2.24 o 
   5  12   0        8.71        7.74      1.40 o 
   6  12   0        1.81        3.67      1.40 o 
   7  12   0       91.79       93.36      4.22 o 
   8  12   0      240.08      249.58      8.07 o 
   9  12   0        0.43        0.00      3.14 o 
  10  12   0        0.70        2.28      2.85 o 
  11  12   0        0.08       -1.71      2.85 o 
  12  12   0        0.00       -0.80      1.90 o 
   1  13   0      316.54      328.45      8.67 o 
   2  13   0      376.92      380.49      9.68 o 
   3  13   0        0.05       -2.28      2.28 o 
   4  13   0        8.84       13.90      2.57 o 
   5  13   0        0.17        0.32      1.78 o 
   6  13   0       71.90       67.44      3.63 o 
   7  13   0       50.10       53.26      3.41 o 
   8  13   0       50.86       56.00      3.63 o 
   9  13   0        9.68       11.43      4.56 o 
  10  13   0        0.85       -1.43      2.32 o 
  11  13   0        1.90       -1.71      3.42 o 
   1  14   0        0.45        2.28      1.71 o 
   2  14   0        1.33        0.00      2.28 o 
   3  14   0       27.99       25.10      3.42 o 
   4  14   0       10.96       10.84      2.85 o 
   5  14   0        5.81        6.85      2.85 o 
   6  14   0        0.27        1.27      1.78 o 
   7  14   0        9.85       13.91      5.13 o 
   8  14   0        9.05       12.19      2.60 o 
   9  14   0       10.41       11.24      3.14 o 
  10  14   0        3.07        1.93      2.85 o 
   1  15   0       26.02       25.67      2.85 o 
   2  15   0       14.15       17.69      2.85 o 
   3  15   0       28.87       32.52      3.42 o 
   4  15   0        0.01        3.99      2.85 o 
   5  15   0        6.93        6.85      3.42 o 
   6  15   0        4.77        9.70      3.42 o 
   7  15   0        0.13       -0.34      1.90 o 
   8  15   0        1.37       -0.41      4.85 o 
   9  15   0        1.73        1.52      2.32 o 
   1  16   0        3.18        4.56      2.28 o 
   2  16   0        0.69        1.14      2.28 o 
   3  16   0       33.19       39.37      3.99 o 
   4  16   0       15.30       16.55      3.42 o 
   5  16   0        0.21        2.28      2.85 o 
   6  16   0        2.42        3.42      3.42 o 
   7  16   0        2.53        2.28      3.99 o 
   8  16   0        0.21       -0.57      3.42 o 
   1  17   0        0.05        1.14      2.28 o 
   2  17   0       12.27       11.98      2.85 o 
   3  17   0       37.62       42.79      3.99 o 
   4  17   0        3.01        4.56      2.85 o 
   5  17   0        0.00       -1.71      2.85 o 
   6  17   0        1.98        3.42      3.42 o 
   7  17   0        0.27        1.71      3.99 o 
   0  18   0        1.78        2.28      2.28 o 
   1  18   0        0.11        0.00      2.28 o 
   2  18   0       10.22        8.56      2.85 o 
   3  18   0        0.55        1.71      2.85 o 
   4  18   0        0.52       -0.57      2.85 o 
   5  18   0        2.34       -1.14      3.42 o 
   1  19   0        0.23        2.28      2.85 o 
 -16   1   1        8.60        7.42      3.42 o 
 -15   1   1        0.00       -2.02      2.02 o 
 -14   1   1        0.01       -1.51      1.51 o 
 -13   1   1        3.05        2.82      1.34 o 
 -12   1   1        0.10       -1.14      1.14 o 
 -11   1   1       83.56       85.56      3.05 o 
 -10   1   1       51.66       50.97      1.37 o 
  -9   1   1      326.56      325.22      4.66 o 
  -8   1   1      134.32      139.63      1.92 o 
  -7   1   1        6.24        8.09      0.40 o 
  -6   1   1      126.29      105.12      1.20 o 
  -5   1   1      228.05      226.64      2.16 o 
  -4   1   1       62.71       66.71      0.75 o 
  -3   1   1      406.16      372.94      3.41 o 
  -2   1   1     6095.29     5731.31     54.63 o 
  -1   1   1      365.03      397.63      4.10 o 
   0   1   1      238.11      245.67      2.41 o 
   1   1   1      395.93      398.66      4.04 o 
   2   1   1      241.80      243.14      2.49 o 
   3   1   1      300.26      259.23      2.91 o 
   4   1   1        0.38        1.26      0.33 o 
   5   1   1      441.05      462.01      4.89 o 
   6   1   1     1017.35     1040.44     11.33 o 
   7   1   1      268.47      253.29      3.50 o 
   8   1   1       50.40       45.14      1.02 o 
   9   1   1       80.51       70.07      1.43 o 
  10   1   1       50.80       47.90      1.46 o 
  11   1   1        2.53        2.01      0.88 o 
  12   1   1        3.04        1.14      1.14 o 
  13   1   1       32.16       33.68      2.31 o 
  14   1   1        3.31        5.32      1.65 o 
  15   1   1        0.92        1.43      2.42 o 
 -15   2   1       21.99       23.58      3.01 o 
 -14   2   1       23.25       33.09      3.01 o 
 -13   2   1       22.92       26.32      2.07 o 
 -12   2   1       18.70       18.74      1.74 o 
 -11   2   1       44.40       51.13      1.97 o 
 -10   2   1      398.42      390.12      5.62 o 
  -9   2   1       18.86       18.56      0.82 o 
  -8   2   1       90.17       94.55      1.41 o 
  -7   2   1      265.93      261.34      2.90 o 
  -6   2   1        9.76       11.30      0.48 o 
  -5   2   1     1015.76      998.68      9.34 o 
  -4   2   1       13.82       17.20      0.36 o 
  -3   2   1      275.03      289.73      2.70 o 
  -2   2   1     8296.97     8129.90    107.21 o 
  -1   2   1     2248.51     2185.00     24.84 o 
   0   2   1     5323.66     5107.63     54.97 o 
   1   2   1     1071.96     1009.71     10.98 o 
   2   2   1      101.46       85.40      1.17 o 
   3   2   1     1529.85     1439.87     15.43 o 
   4   2   1       10.53        8.57      0.40 o 
   5   2   1     1097.07     1058.21     13.79 o 
   6   2   1       12.87        9.29      0.50 o 
   7   2   1      466.53      502.84      6.80 o 
   8   2   1      541.30      547.84      7.01 o 
   9   2   1        0.00       -0.22      0.58 o 
  10   2   1        0.02       -0.76      0.76 o 
  11   2   1       90.73       92.04      2.20 o 
  12   2   1       46.59       47.11      2.40 o 
  13   2   1        7.82        7.35      1.90 o 
  14   2   1        0.37       -1.43      2.02 o 
  15   2   1        4.85        4.28      2.42 o 
 -15   3   1        7.00        6.41      2.60 o 
 -14   3   1        8.06       10.17      5.13 o 
 -13   3   1        2.12        4.85      2.02 o 
 -12   3   1        2.19       -2.00      2.00 o 
 -11   3   1      367.11      352.88      9.08 o 
 -10   3   1       26.50       32.10      1.25 o 
  -9   3   1        0.03       -0.41      0.45 o 
  -8   3   1        9.11        9.33      0.49 o 
  -7   3   1      222.76      225.28      2.55 o 
  -6   3   1      206.79      182.50      1.93 o 
  -5   3   1       29.06       31.70      0.54 o 
  -4   3   1     1364.75     1315.35     13.98 o 
  -3   3   1     1996.78     1826.55     22.92 o 
  -2   3   1      141.28      133.06      1.91 o 
  -1   3   1    12017.50    11563.09    135.27 o 
   0   3   1     5069.62     4750.21     54.50 o 
   1   3   1      964.30      968.25     11.17 o 
   2   3   1     1185.52     1124.70     14.11 o 
   3   3   1      256.25      218.67      2.68 o 
   4   3   1     1061.15     1142.99     12.86 o 
   5   3   1      306.72      377.25      5.91 o 
   6   3   1      180.65      178.13      2.54 o 
   7   3   1      142.30      151.59      2.17 o 
   8   3   1       98.99      106.25      1.87 o 
   9   3   1      275.59      279.28      4.00 o 
  10   3   1       24.48       26.09      1.23 o 
  11   3   1       25.18       25.72      1.68 o 
  12   3   1       38.87       35.19      2.07 o 
  13   3   1        0.40       -1.71      1.71 o 
  14   3   1        7.57        8.73      2.19 o 
  15   3   1        4.63        5.42      2.42 o 
 -15   4   1        3.36        0.00      3.14 o 
 -14   4   1        0.63        2.23      3.71 o 
 -13   4   1       33.26       35.80      3.01 o 
 -12   4   1       32.41       35.09      2.74 o 
 -11   4   1        3.19        4.12      1.78 o 
 -10   4   1        0.16       -1.17      1.17 o 
  -9   4   1       17.73       13.41      0.94 o 
  -8   4   1        2.23        0.61      0.37 o 
  -7   4   1      645.90      643.80      6.50 o 
  -6   4   1       34.53       32.44      0.62 o 
  -5   4   1       13.66       11.94      0.45 o 
  -4   4   1     1388.91     1325.58     12.68 o 
  -3   4   1      150.62      126.34      1.64 o 
  -2   4   1      256.75      236.55      2.79 o 
  -1   4   1     1881.04     1803.80     26.63 o 
   0   4   1      638.98      664.46      7.92 o 
   1   4   1      994.15     1039.99     12.97 o 
   2   4   1      868.11      880.31     11.04 o 
   3   4   1       10.76       16.89      0.69 o 
   4   4   1      879.87      975.16     10.36 o 
   5   4   1      297.35      356.49      4.29 o 
   6   4   1      452.46      431.77      4.83 o 
   7   4   1       51.35       59.89      1.18 o 
   8   4   1       23.26       21.37      0.83 o 
   9   4   1      384.27      373.39      5.45 o 
  10   4   1        9.25       12.50      1.34 o 
  11   4   1        1.04        1.43      1.40 o 
  12   4   1       14.82       15.85      2.19 o 
  13   4   1        0.37       -0.51      1.78 o 
  14   4   1        2.20       -0.86      2.02 o 
 -15   5   1        0.44       -3.16      3.42 o 
 -14   5   1        9.78       10.87      3.42 o 
 -13   5   1       24.43       31.82      3.01 o 
 -12   5   1       11.60       15.04      2.32 o 
 -11   5   1       24.83       24.75      2.57 o 
 -10   5   1        1.91       -0.47      2.80 o 
  -9   5   1       67.52       71.87      2.17 o 
  -8   5   1       63.77       55.94      1.37 o 
  -7   5   1        0.26       -0.24      0.32 o 
  -6   5   1      242.11      244.31      2.65 o 
  -5   5   1       22.65       22.51      0.55 o 
  -4   5   1      300.14      301.90      3.48 o 
  -3   5   1       76.96       70.66      1.10 o 
  -2   5   1     1412.43     1393.10     16.32 o 
  -1   5   1       49.73       50.18      1.36 o 
   0   5   1      135.52      112.72      1.53 o 
   1   5   1     1530.72     1581.05     19.61 o 
   2   5   1      164.85      177.78      2.52 o 
   3   5   1      476.34      539.01      6.70 o 
   4   5   1        2.10        4.05      0.38 o 
   5   5   1      101.65      118.34      1.64 o 
   6   5   1      134.86      141.36      1.82 o 
   7   5   1       12.10       15.65      0.74 o 
   8   5   1        9.57        9.40      0.85 o 
   9   5   1      206.61      211.22      4.14 o 
  10   5   1       25.69       31.13      2.01 o 
  11   5   1      130.69      118.02      4.56 o 
  12   5   1       10.64       10.25      2.19 o 
  13   5   1        0.09       -0.70      1.78 o 
  14   5   1        2.07        2.00      2.02 o 
 -15   6   1        0.03        0.41      2.19 o 
 -14   6   1        3.75        0.99      2.19 o 
 -13   6   1       12.40       14.47      2.32 o 
 -12   6   1       85.64       89.84      3.97 o 
 -11   6   1       10.03       11.19      1.90 o 
 -10   6   1        8.46        6.12      1.31 o 
  -9   6   1        6.42        4.50      1.13 o 
  -8   6   1       51.40       51.02      1.35 o 
  -7   6   1        0.31        1.14      0.36 o 
  -6   6   1      555.40      574.24      6.97 o 
  -5   6   1       72.62       81.38      1.37 o 
  -4   6   1       52.55       55.76      1.08 o 
  -3   6   1      169.85      195.83      2.87 o 
  -2   6   1        1.87        2.46      0.32 o 
  -1   6   1       40.16       50.56      1.07 o 
   0   6   1        7.30        5.95      0.45 o 
   1   6   1      533.32      585.64      7.53 o 
   2   6   1       53.65       64.30      1.25 o 
   3   6   1      566.27      636.47      8.15 o 
   4   6   1       47.57       69.90      1.22 o 
   5   6   1       76.69       74.66      1.32 o 
   6   6   1        0.95        2.59      0.54 o 
   7   6   1       14.17       12.29      1.02 o 
   8   6   1       46.19       45.94      1.84 o 
   9   6   1       65.65       66.01      1.98 o 
  10   6   1      200.09      204.60      5.20 o 
  11   6   1        0.48       -1.06      1.43 o 
  12   6   1        0.51       -0.63      1.78 o 
  13   6   1        0.14       -0.25      2.28 o 
  14   6   1        0.93       -0.13      1.78 o 
 -14   7   1       40.19       46.66      3.15 o 
 -13   7   1       21.17       28.95      2.74 o 
 -12   7   1       25.86       31.28      2.85 o 
 -11   7   1       16.23       17.35      1.90 o 
 -10   7   1       26.67       27.60      1.77 o 
  -9   7   1        1.96        2.18      0.91 o 
  -8   7   1      123.82      133.74      2.52 o 
  -7   7   1        0.83        0.22      0.57 o 
  -6   7   1      180.55      179.14      2.55 o 
  -5   7   1       23.18       28.81      0.85 o 
  -4   7   1     1000.50      996.55     12.78 o 
  -3   7   1      174.56      211.42      3.05 o 
  -2   7   1      320.07      374.01      5.01 o 
  -1   7   1      839.27      898.63     10.64 o 
   0   7   1       23.38       34.73      0.81 o 
   1   7   1      748.00      793.82      9.49 o 
   2   7   1      349.21      369.42      4.66 o 
   3   7   1     1032.03     1101.26     14.05 o 
   4   7   1       40.15       51.24      1.01 o 
   5   7   1       57.95       67.18      1.46 o 
   6   7   1        9.73       13.22      0.78 o 
   7   7   1        7.11        3.93      0.89 o 
   8   7   1      125.05      125.66      3.01 o 
   9   7   1       87.43       83.84      2.62 o 
  10   7   1       58.29       57.62      2.74 o 
  11   7   1       67.87       62.33      3.15 o 
  12   7   1       19.47       21.68      2.32 o 
  13   7   1        0.05       -1.84      3.71 o 
  14   7   1        0.10       -1.14      2.02 o 
 -14   8   1        6.63       11.54      3.71 o 
 -13   8   1        5.25        9.26      2.19 o 
 -12   8   1        1.75        1.39      1.78 o 
 -11   8   1       10.52       14.23      2.57 o 
 -10   8   1       11.25       10.87      4.28 o 
  -9   8   1       32.55       31.68      1.77 o 
  -8   8   1      102.25      110.68      3.36 o 
  -7   8   1      140.17      146.33      3.18 o 
  -6   8   1      172.39      181.62      3.35 o 
  -5   8   1       97.26       94.90      1.75 o 
  -4   8   1       73.99       83.36      1.70 o 
  -3   8   1      292.41      315.12      4.37 o 
  -2   8   1        3.79        2.00      0.47 o 
  -1   8   1        1.48        1.39      0.38 o 
   0   8   1       32.83       38.71      0.81 o 
   1   8   1     1416.51     1544.34     20.46 o 
   2   8   1       91.53       99.54      1.73 o 
   3   8   1       16.23       19.59      0.88 o 
   4   8   1      731.90      767.36     10.25 o 
   5   8   1      298.33      300.32      4.49 o 
   6   8   1        5.47        8.79      0.87 o 
   7   8   1       25.85       22.90      1.35 o 
   8   8   1       96.02       95.21      3.09 o 
   9   8   1        0.00       -1.78      1.78 o 
  10   8   1        0.85       -1.06      2.57 o 
  11   8   1        1.21        0.07      1.47 o 
  12   8   1       29.13       34.93      4.85 o 
  13   8   1        1.92       -0.68      1.90 o 
 -14   9   1        0.51       -0.93      3.42 o 
 -13   9   1        1.59        0.06      1.78 o 
 -12   9   1        2.55        1.94      1.90 o 
 -11   9   1       15.25       14.44      1.90 o 
 -10   9   1        0.66        0.44      1.27 o 
  -9   9   1       78.57       79.34      4.03 o 
  -8   9   1      204.72      214.07      5.20 o 
  -7   9   1       75.07       73.51      2.13 o 
  -6   9   1      124.47      130.49      3.59 o 
  -5   9   1       55.41       49.69      1.77 o 
  -4   9   1        8.87        6.01      0.60 o 
  -3   9   1      112.18      126.19      2.24 o 
  -2   9   1       11.84       12.63      0.70 o 
  -1   9   1       71.25       67.43      1.35 o 
   0   9   1       31.80       24.76      0.83 o 
   1   9   1        3.27        4.53      0.54 o 
   2   9   1      242.46      229.64      3.92 o 
   3   9   1      193.85      195.26      3.57 o 
   4   9   1      158.75      148.50      2.67 o 
   5   9   1      201.06      201.87      4.21 o 
   6   9   1      193.40      196.38      4.20 o 
   7   9   1      154.26      154.27      5.44 o 
   8   9   1        2.89        1.90      1.78 o 
   9   9   1       26.88       31.95      3.99 o 
  10   9   1       19.37       23.00      1.90 o 
  11   9   1        9.96       10.50      1.90 o 
  12   9   1        8.40       11.75      2.19 o 
  13   9   1        5.40        8.03      2.32 o 
 -13  10   1        8.03       11.79      2.32 o 
 -12  10   1        9.76        5.25      1.90 o 
 -11  10   1        1.46        3.57      1.71 o 
 -10  10   1       33.62       36.02      3.41 o 
  -9  10   1       11.70       12.49      2.60 o 
  -8  10   1       32.71       34.73      2.26 o 
  -7  10   1       18.68       28.67      1.59 o 
  -6  10   1      113.94      105.79      3.17 o 
  -5  10   1        4.16        3.89      1.07 o 
  -4  10   1      100.61       91.61      2.02 o 
  -3  10   1      669.15      669.61      9.34 o 
  -2  10   1      516.56      513.90      7.29 o 
  -1  10   1      238.14      244.54      5.34 o 
   0  10   1      685.33      663.68      9.42 o 
   1  10   1        1.43        0.10      0.61 o 
   2  10   1       40.29       41.54      1.65 o 
   3  10   1       95.62       89.90      2.28 o 
   4  10   1       20.00       25.39      1.24 o 
   5  10   1       27.98       20.96      1.30 o 
   6  10   1       86.40       85.10      2.93 o 
   7  10   1      128.51      125.62      6.56 o 
   8  10   1       37.43       39.82      3.01 o 
   9  10   1       24.42       27.39      3.99 o 
  10  10   1       15.42       18.83      3.42 o 
  11  10   1        0.05       -0.93      1.47 o 
  12  10   1        1.64        1.48      1.90 o 
 -13  11   1        2.38        3.31      2.28 o 
 -12  11   1        0.02       -0.76      1.78 o 
 -11  11   1        0.85       -1.47      1.47 o 
 -10  11   1        1.55        1.45      3.42 o 
  -9  11   1       49.94       54.49      3.63 o 
  -8  11   1      100.56      107.78      4.63 o 
  -7  11   1       29.45       27.56      1.59 o 
  -6  11   1       14.10       13.03      1.58 o 
  -5  11   1        0.24       -0.62      1.07 o 
  -4  11   1        2.01        3.11      1.07 o 
  -3  11   1       83.72       76.62      2.51 o 
  -2  11   1      406.24      401.10      8.78 o 
  -1  11   1      264.52      260.98      7.91 o 
   0  11   1      229.34      222.96      7.28 o 
   1  11   1       18.21       18.85      1.14 o 
   2  11   1        0.02        0.26      0.61 o 
   3  11   1        0.27       -0.96      0.96 o 
   4  11   1       73.35       69.88      2.06 o 
   5  11   1       66.23       57.74      2.06 o 
   6  11   1      187.77      186.15      6.24 o 
   7  11   1        5.11        5.39      2.85 o 
   8  11   1       30.28       32.71      3.01 o 
   9  11   1        1.64        0.26      2.19 o 
  10  11   1        5.47        7.99      3.42 o 
  11  11   1        0.13       -1.14      2.85 o 
  12  11   1        0.00       -1.60      1.90 o 
 -12  12   1        0.35       -1.03      1.90 o 
 -11  12   1        9.39        7.30      2.00 o 
 -10  12   1       21.66       25.01      3.42 o 
  -9  12   1        0.14       -0.16      2.19 o 
  -8  12   1       15.00       15.11      3.42 o 
  -7  12   1       30.25       26.09      2.60 o 
  -6  12   1        0.72       -1.78      1.78 o 
  -5  12   1       37.86       34.93      2.60 o 
  -4  12   1      109.43      103.38      4.03 o 
  -3  12   1      279.37      264.01      7.46 o 
  -2  12   1      134.80      134.07      5.71 o 
  -1  12   1       97.62       99.84      5.13 o 
   0  12   1      525.46      532.93     11.18 o 
   1  12   1      207.36      188.41      5.54 o 
   2  12   1       45.69       37.39      1.85 o 
   3  12   1       27.00       30.35      1.74 o 
   4  12   1       68.40       63.65      2.40 o 
   5  12   1       17.66       16.21      1.96 o 
   6  12   1        1.53        3.42      1.90 o 
   7  12   1        3.74       -0.23      1.90 o 
   8  12   1       63.65       60.47      3.82 o 
   9  12   1        1.56        1.14      2.19 o 
  10  12   1        0.04       -0.57      2.85 o 
  11  12   1        0.55        0.00      2.85 o 
 -11  13   1        4.13        6.85      3.42 o 
 -10  13   1        1.96        2.09      2.32 o 
  -9  13   1        0.01        0.10      2.19 o 
  -8  13   1       54.00       51.92      3.63 o 
  -7  13   1        4.76        1.39      1.78 o 
  -6  13   1        0.55       -1.46      2.28 o 
  -5  13   1        0.13       -1.37      1.37 o 
  -4  13   1       16.19       24.53      3.42 o 
  -3  13   1      264.71      243.62      9.70 o 
  -2  13   1      179.18      166.02      6.85 o 
   0  13   1      156.16      150.58     12.55 o 
   1  13   1      108.76       92.43      5.13 o 
   2  13   1        0.34       -1.14      2.28 o 
   3  13   1        4.11        5.13      2.28 o 
   4  13   1        4.07        3.68      1.78 o 
   5  13   1       40.39       37.72      2.74 o 
   6  13   1       39.87       35.46      3.01 o 
   7  13   1        3.90        3.22      1.98 o 
   8  13   1       11.92        7.93      2.32 o 
   9  13   1        0.99       -1.45      2.19 o 
  10  13   1        0.89       -0.57      2.85 o 
 -10  14   1        4.39        1.45      2.60 o 
  -9  14   1        0.01       -0.10      2.19 o 
  -8  14   1        5.87        5.81      2.19 o 
  -7  14   1        4.44        3.32      2.19 o 
  -6  14   1        7.48       10.77      2.19 o 
  -5  14   1       11.37        9.13      2.85 o 
  -4  14   1        3.43        3.42      2.85 o 
  -3  14   1        0.40       -1.14      2.28 o 
  -2  14   1        0.80        3.42      2.28 o 
   0  14   1        0.41        2.28      1.71 o 
   1  14   1        6.87        0.57      2.28 o 
   2  14   1        0.14       -2.28      2.28 o 
   3  14   1        1.11       -1.14      2.28 o 
   5  14   1        0.94        0.57      2.85 o 
   6  14   1        9.68        7.68      2.19 o 
   7  14   1       10.14       13.54      2.60 o 
   8  14   1        0.27       -0.68      1.90 o 
   9  14   1        9.86       13.12      3.42 o 
  10  14   1        1.29        2.85      3.42 o 
 -10  15   1        2.20        3.42      3.99 o 
  -9  15   1       12.73       13.93      3.01 o 
  -8  15   1        1.03        1.66      2.57 o 
  -7  15   1       17.04       25.92      6.85 o 
  -6  15   1        1.13        1.71      3.42 o 
  -5  15   1        2.51        1.71      2.85 o 
  -4  15   1       37.98       34.80      3.99 o 
  -3  15   1       81.07       71.32      4.56 o 
  -2  15   1       45.11       47.92      3.42 o 
   0  15   1        2.50        2.85      2.28 o 
   1  15   1      106.11      101.55      5.13 o 
   2  15   1        0.00       -1.14      2.28 o 
   3  15   1        2.50        0.57      2.28 o 
   4  15   1       27.24       26.24      3.99 o 
   5  15   1       14.83       17.12      3.99 o 
   6  15   1        5.65        7.99      3.99 o 
   7  15   1        7.61        1.14      3.99 o 
   8  15   1       15.35       16.12      5.99 o 
   9  15   1        8.52        0.83      3.42 o 
  -8  16   1        7.25        6.28      3.99 o 
  -7  16   1       54.33       60.48      5.71 o 
  -6  16   1       25.97       28.53      4.56 o 
  -5  16   1        0.91        1.14      2.85 o 
  -4  16   1        1.98        2.28      2.85 o 
  -3  16   1       23.39       23.39      3.42 o 
  -2  16   1        1.05        0.57      2.28 o 
  -1  16   1        0.00        0.86      1.21 o 
   0  16   1       10.25       11.98      2.28 o 
   1  16   1       33.40       30.81      3.42 o 
   2  16   1        0.86        0.00      2.28 o 
   3  16   1       17.20       20.54      3.42 o 
   5  16   1       15.44       16.55      3.99 o 
   6  16   1        4.53        4.56      3.99 o 
   7  16   1        0.14        0.00      3.99 o 
   8  16   1        2.81        1.71      3.99 o 
  -7  17   1        0.68       -1.14      3.42 o 
  -6  17   1        1.28        0.57      3.42 o 
  -5  17   1        0.01       -1.71      2.85 o 
  -4  17   1        0.92        4.56      2.85 o 
  -3  17   1        0.23       -1.14      2.28 o 
  -2  17   1        0.77        2.85      2.28 o 
  -1  17   1        7.12        9.13      1.61 o 
   0  17   1        3.85        8.56      2.28 o 
   1  17   1        2.97        9.13      2.85 o 
   2  17   1        1.11        0.00      2.28 o 
   3  17   1        1.58        1.14      2.85 o 
   4  17   1        1.08        2.85      2.85 o 
   5  17   1        0.63        1.71      3.42 o 
   6  17   1        0.35        0.57      3.99 o 
  -5  18   1        0.14       -2.85      2.85 o 
  -4  18   1        1.25        1.14      2.85 o 
  -3  18   1        0.02       -1.71      2.85 o 
  -2  18   1        0.86        0.57      2.28 o 
  -1  18   1        0.40        1.14      1.61 o 
   0  18   1        1.34        1.71      2.28 o 
   1  18   1        3.34        5.13      2.85 o 
   2  18   1        1.06        1.14      2.85 o 
   3  18   1        5.03        3.42      2.85 o 
   4  18   1        1.06        0.57      3.42 o 
 -15   0   2        0.01       -1.14      2.85 o 
 -14   0   2        1.74        4.85      2.02 o 
 -13   0   2       24.84       29.28      2.60 o 
 -12   0   2      172.45      173.26      7.99 o 
 -11   0   2      540.00      491.91     19.40 o 
 -10   0   2      406.49      394.24      8.32 o 
  -9   0   2        5.69        8.51      0.88 o 
  -8   0   2        8.29       17.10      1.32 o 
  -7   0   2        1.66        2.09      0.40 o 
  -6   0   2        0.78        0.00      0.34 o 
  -5   0   2     1308.13     1199.63     15.23 o 
  -4   0   2     5410.57     5195.06     64.58 o 
  -3   0   2    57324.73    54824.05    687.31 o 
  -2   0   2    46849.17    44910.77    865.80 o 
  -1   0   2      776.29      739.57      9.96 o 
   0   0   2       10.53       10.72      0.62 o 
   1   0   2      684.59      686.90     10.08 o 
   2   0   2      137.24      140.62      2.09 o 
   3   0   2     3162.73     3476.23     58.82 o 
   4   0   2      955.56     1000.39     15.37 o 
   5   0   2     7023.78     7544.82    128.48 o 
   6   0   2       17.78       18.62      0.97 o 
   7   0   2       43.88       38.10      1.43 o 
   8   0   2      341.46      308.31      6.08 o 
   9   0   2        2.19        1.30      1.07 o 
  10   0   2      100.15       89.33      8.84 o 
  11   0   2        1.40       -1.32      1.32 o 
  12   0   2       13.80       13.63      1.74 o 
  13   0   2       49.67       65.67      2.93 o 
  14   0   2       12.51       13.69      3.42 o 
 -16   1   2        2.95        1.71      3.42 o 
 -15   1   2       11.07       14.18      2.60 o 
 -14   1   2       42.86       44.48      4.43 o 
 -13   1   2       12.06       12.04      1.55 o 
 -12   1   2       11.46       16.64      1.51 o 
 -11   1   2       39.00       40.16      1.54 o 
 -10   1   2        8.70       14.05      1.49 o 
  -9   1   2        9.65        8.81      0.62 o 
  -8   1   2      234.40      192.94      2.51 o 
  -7   1   2       52.37       51.02      0.97 o 
  -6   1   2      279.25      300.58      3.04 o 
  -5   1   2       15.86       11.98      0.58 o 
  -4   1   2      665.32      588.23      5.58 o 
  -3   1   2     1182.86     1204.04     11.21 o 
  -2   1   2     2728.88     2774.07     26.31 o 
  -1   1   2      109.19      119.19      1.30 o 
   0   1   2     1056.76     1027.04     10.43 o 
   1   1   2        4.39        2.40      0.26 o 
   2   1   2     1430.05     1429.55     13.08 o 
   3   1   2      307.81      268.99      2.96 o 
   4   1   2      554.92      560.31      6.35 o 
   5   1   2       36.21       39.05      1.31 o 
   6   1   2      142.30      131.44      2.06 o 
   7   1   2        2.67        3.06      0.50 o 
   8   1   2      173.74      163.72      2.55 o 
   9   1   2       29.29       30.13      1.41 o 
  10   1   2        9.35        6.94      1.09 o 
  11   1   2        0.48       -0.88      0.88 o 
  12   1   2        1.90        0.13      1.03 o 
  13   1   2        0.03       -1.15      1.15 o 
  14   1   2        0.02       -1.52      1.65 o 
 -16   2   2        0.00       -2.19      2.19 o 
 -15   2   2        0.75        1.19      2.57 o 
 -14   2   2        7.50        8.80      3.14 o 
 -13   2   2        0.06        0.44      1.51 o 
 -12   2   2        0.38        1.92      1.40 o 
 -11   2   2       12.83       13.05      1.15 o 
 -10   2   2       20.21       20.23      1.09 o 
  -9   2   2        1.42        0.88      0.54 o 
  -8   2   2       26.56       25.38      0.74 o 
  -7   2   2      127.25      113.65      1.40 o 
  -6   2   2       77.21       68.88      0.93 o 
  -5   2   2      381.31      364.56      3.47 o 
  -4   2   2     2371.40     2345.11     22.64 o 
  -3   2   2      984.82      927.06      9.98 o 
  -2   2   2     9908.52     9724.14    102.47 o 
  -1   2   2     2828.95     2860.18     26.81 o 
   0   2   2      953.17      937.57      9.05 o 
   1   2   2     1043.61     1040.36     10.17 o 
   2   2   2       45.47       38.31      0.62 o 
   3   2   2        7.28       11.60      0.44 o 
   4   2   2        7.34        4.36      0.69 o 
   5   2   2        8.22       15.53      0.75 o 
   6   2   2      132.37      131.19      2.68 o 
   7   2   2       46.47       43.57      1.28 o 
   8   2   2       54.36       53.25      1.53 o 
   9   2   2       34.01       28.67      1.41 o 
  10   2   2       32.06       32.27      1.54 o 
  11   2   2        4.36        3.32      1.03 o 
  12   2   2       11.37       12.41      1.36 o 
  13   2   2        0.06       -1.26      1.26 o 
  14   2   2        0.45       -1.43      2.02 o 
 -16   3   2       10.36       12.25      3.01 o 
 -15   3   2       11.68       13.31      2.85 o 
 -14   3   2       16.70       22.98      4.56 o 
 -13   3   2       10.67        6.64      2.28 o 
 -12   3   2        1.15        4.25      2.28 o 
 -11   3   2       18.97       18.38      1.55 o 
 -10   3   2        8.55        5.91      0.85 o 
  -9   3   2        7.03        6.59      0.75 o 
  -8   3   2       17.55       19.48      0.77 o 
  -7   3   2        8.58       10.32      0.47 o 
  -6   3   2       17.63       16.12      0.47 o 
  -5   3   2      560.78      548.25      5.49 o 
  -4   3   2       17.04        6.28      0.42 o 
  -3   3   2       36.83       50.02      0.78 o 
  -2   3   2     1845.36     1866.26     20.48 o 
  -1   3   2     3316.78     3110.01     29.21 o 
   0   3   2      647.36      630.58      6.76 o 
   1   3   2        0.21        0.23      0.20 o 
   2   3   2      248.33      247.84      2.97 o 
   3   3   2       81.24       96.29      1.31 o 
   4   3   2        0.32       -0.27      0.27 o 
   5   3   2       30.16       26.20      0.82 o 
   6   3   2        0.26       -0.19      0.37 o 
   7   3   2        1.99        2.09      0.53 o 
   8   3   2       96.81       87.35      2.00 o 
   9   3   2        0.17       -0.80      0.80 o 
  10   3   2      227.07      208.31      5.48 o 
  11   3   2       43.92       36.85      2.81 o 
  12   3   2        6.98        6.11      1.92 o 
  13   3   2        0.83       -1.67      2.14 o 
  14   3   2        1.50       -0.29      2.02 o 
 -15   4   2        4.44        6.93      2.60 o 
 -14   4   2        8.00       13.72      2.60 o 
 -13   4   2        0.16        0.00      1.78 o 
 -12   4   2        5.32        4.18      1.78 o 
 -11   4   2       26.47       25.53      2.01 o 
 -10   4   2       35.45       35.29      2.01 o 
  -9   4   2        0.00       -0.39      0.56 o 
  -8   4   2        0.50        0.21      0.50 o 
  -7   4   2      388.16      366.49      4.06 o 
  -6   4   2      295.25      289.57      3.24 o 
  -5   4   2      171.55      168.05      2.00 o 
  -4   4   2       26.72       36.04      0.71 o 
  -3   4   2      752.53      785.85      8.98 o 
  -2   4   2       21.75       16.25      0.49 o 
  -1   4   2       58.30       59.77      0.87 o 
   0   4   2      837.06      781.98      8.64 o 
   1   4   2       90.57       96.71      1.34 o 
   2   4   2      533.13      522.58      5.93 o 
   3   4   2        4.83        2.29      0.45 o 
   4   4   2      223.86      229.44      2.95 o 
   5   4   2      245.76      211.90      2.94 o 
   6   4   2        0.46        0.52      0.38 o 
   7   4   2      190.26      180.51      3.22 o 
   8   4   2        0.29        0.80      0.81 o 
   9   4   2       65.78       73.10      1.94 o 
  10   4   2       90.88       80.70      4.09 o 
  11   4   2        0.11       -1.40      1.40 o 
  12   4   2        2.22       -0.48      1.51 o 
  13   4   2        2.66        3.35      1.85 o 
  14   4   2        4.40        2.96      2.19 o 
 -15   5   2       34.81       30.23      7.42 o 
 -14   5   2      165.69      170.59      9.13 o 
 -13   5   2      103.66      104.61      4.38 o 
 -12   5   2        1.25        0.32      2.85 o 
 -11   5   2       31.77       28.97      2.01 o 
 -10   5   2        3.06        1.71      1.48 o 
  -9   5   2        0.21        0.07      0.68 o 
  -8   5   2       17.73       19.45      0.96 o 
  -7   5   2       44.97       53.33      1.21 o 
  -6   5   2     1407.16     1505.17     17.14 o 
  -5   5   2      114.07      136.33      2.06 o 
  -4   5   2      192.79      207.68      3.04 o 
  -3   5   2      457.69      445.41      4.71 o 
  -2   5   2      555.69      575.08      5.89 o 
  -1   5   2      263.38      291.77      3.54 o 
   0   5   2      540.95      511.28      6.14 o 
   1   5   2     3355.98     3461.53     39.67 o 
   2   5   2      172.87      208.81      2.61 o 
   3   5   2      244.21      234.50      3.14 o 
   4   5   2      189.22      199.81      2.83 o 
   5   5   2       33.28       28.14      0.84 o 
   6   5   2      192.59      185.86      2.71 o 
   7   5   2        0.01        1.34      0.74 o 
   8   5   2     1050.17     1006.95     22.06 o 
   9   5   2      690.87      648.74     15.58 o 
  10   5   2       24.10       19.53      1.92 o 
  11   5   2       13.65       14.56      1.85 o 
  12   5   2        0.00       -1.40      1.40 o 
  13   5   2        0.76       -0.06      1.78 o 
  14   5   2        1.35       -2.07      2.19 o 
 -15   6   2        4.05        4.52      2.60 o 
 -14   6   2        0.67        4.15      2.19 o 
 -13   6   2       31.82       33.60      3.42 o 
 -12   6   2        0.00       -1.52      1.78 o 
 -11   6   2       20.59       19.05      1.92 o 
 -10   6   2        0.37       -1.17      1.17 o 
  -9   6   2       99.22      100.46      2.43 o 
  -8   6   2       32.06       29.42      1.05 o 
  -7   6   2      169.20      170.02      2.66 o 
  -6   6   2       61.80       60.94      1.35 o 
  -5   6   2        0.64        0.18      0.38 o 
  -4   6   2       25.75       23.82      0.65 o 
  -3   6   2      244.94      283.45      4.29 o 
  -2   6   2        0.13        0.24      0.27 o 
  -1   6   2      445.64      446.55      5.56 o 
   0   6   2       43.19       57.93      1.16 o 
   1   6   2     1331.40     1369.48     15.96 o 
   2   6   2       64.94       86.17      1.46 o 
   3   6   2      143.16      137.42      2.17 o 
   4   6   2       69.02       66.13      1.39 o 
   5   6   2        0.14       -0.13      0.44 o 
   6   6   2       33.45       30.46      1.02 o 
   7   6   2      188.80      168.14      4.03 o 
   8   6   2       68.17       80.49      5.91 o 
   9   6   2      196.82      194.95      4.54 o 
  10   6   2        4.45        1.40      1.51 o 
  11   6   2        0.28       -0.61      1.51 o 
  12   6   2        0.62       -1.62      1.86 o 
  13   6   2        0.05       -2.00      2.02 o 
 -15   7   2        6.76        9.08      2.60 o 
 -14   7   2       15.27       15.34      2.60 o 
 -13   7   2        3.14        2.28      1.90 o 
 -12   7   2        0.80        0.51      1.78 o 
 -11   7   2       10.94        8.15      1.58 o 
 -10   7   2        5.52        3.97      1.23 o 
  -9   7   2        6.76        4.69      1.06 o 
  -8   7   2       33.26       31.54      1.22 o 
  -7   7   2        0.82        0.18      0.57 o 
  -6   7   2        6.24        8.33      0.65 o 
  -5   7   2        0.67       -0.50      0.52 o 
  -4   7   2      127.44      123.41      2.51 o 
  -3   7   2        9.70        8.33      0.58 o 
  -2   7   2       71.96       80.18      1.12 o 
  -1   7   2      957.41      984.78     12.33 o 
   0   7   2        4.15        6.09      0.51 o 
   1   7   2        5.82        3.48      0.47 o 
   2   7   2       42.12       54.50      1.19 o 
   3   7   2      179.10      205.27      3.33 o 
   4   7   2        0.24       -0.49      0.49 o 
   5   7   2        4.82        3.50      0.55 o 
   6   7   2      101.88       86.99      3.45 o 
   7   7   2       50.89       60.42      2.56 o 
   8   7   2       16.59       16.31      2.07 o 
   9   7   2      179.44      179.72      8.56 o 
  10   7   2       61.31       60.56      4.73 o 
  11   7   2       13.51       12.48      1.66 o 
  12   7   2        0.05       -1.27      1.51 o 
  13   7   2        0.00       -1.78      1.78 o 
 -14   8   2        5.85        5.28      2.32 o 
 -13   8   2       16.34       18.64      4.85 o 
 -12   8   2       62.27       58.16      3.15 o 
 -11   8   2       53.34       55.49      2.85 o 
 -10   8   2       40.77       38.58      2.14 o 
  -9   8   2       13.93       12.39      1.16 o 
  -8   8   2       71.15       73.20      2.04 o 
  -7   8   2       43.91       40.43      1.68 o 
  -6   8   2        2.80        3.23      0.71 o 
  -5   8   2      214.58      203.65      3.56 o 
  -4   8   2      302.98      331.70      4.83 o 
  -3   8   2      273.42      289.23      4.03 o 
  -2   8   2      234.26      223.29      3.21 o 
  -1   8   2      496.82      545.34      7.11 o 
   0   8   2      259.22      287.15      4.30 o 
   1   8   2      230.49      264.72      3.78 o 
   2   8   2       24.36       26.20      0.99 o 
   3   8   2       37.34       34.49      1.29 o 
   4   8   2      200.65      187.06      3.63 o 
   5   8   2        3.71        0.86      0.52 o 
   6   8   2      173.58      171.06      3.66 o 
   7   8   2      415.74      417.55      8.62 o 
   8   8   2        4.49        5.64      1.74 o 
   9   8   2       86.56       91.41      4.44 o 
  10   8   2       33.68       34.04      3.94 o 
  11   8   2        0.24       -0.67      1.37 o 
  12   8   2        1.05       -0.89      2.28 o 
  13   8   2        7.61        7.76      2.28 o 
 -14   9   2        2.11        3.33      2.32 o 
 -13   9   2        0.05       -1.60      1.90 o 
 -12   9   2        4.10        2.05      3.99 o 
 -11   9   2        2.48        1.00      1.47 o 
 -10   9   2        5.58        4.30      1.42 o 
  -9   9   2       15.88       18.35      1.47 o 
  -8   9   2        7.78        7.29      1.26 o 
  -7   9   2       44.15       37.62      1.84 o 
  -6   9   2        0.26        0.11      0.91 o 
  -5   9   2       39.05       39.85      1.55 o 
  -4   9   2       14.77       10.97      0.99 o 
  -3   9   2       24.95       20.64      0.83 o 
  -2   9   2       11.40       10.59      0.57 o 
  -1   9   2       22.36       17.76      0.99 o 
   0   9   2       46.38       44.25      1.20 o 
   1   9   2        6.20        6.11      0.67 o 
   2   9   2       83.02       94.74      2.09 o 
   3   9   2       25.90       24.35      1.08 o 
   4   9   2       10.46       12.88      0.85 o 
   5   9   2       53.69       60.39      1.83 o 
   6   9   2      191.66      208.08      5.35 o 
   7   9   2       14.91       21.99      2.07 o 
   8   9   2       32.02       34.52      2.82 o 
   9   9   2        0.32       -1.08      1.78 o 
  10   9   2        8.85        9.38      1.66 o 
  11   9   2        0.23        0.51      1.78 o 
  12   9   2        4.49        6.05      1.90 o 
 -13  10   2        0.37       -1.14      1.90 o 
 -12  10   2       30.85       29.42      3.14 o 
 -11  10   2       73.20       74.74      3.27 o 
 -10  10   2       99.87       99.63      3.32 o 
  -9  10   2       57.93       61.57      2.62 o 
  -8  10   2        3.33        0.99      1.20 o 
  -7  10   2        2.74        0.92      1.09 o 
  -6  10   2       40.21       46.53      1.84 o 
  -5  10   2       18.38       18.89      2.17 o 
  -4  10   2        1.97        2.85      1.07 o 
  -3  10   2      255.85      250.88      4.84 o 
  -2  10   2      239.69      248.97      4.27 o 
  -1  10   2       14.54       17.18      1.48 o 
   0  10   2       88.27       79.96      1.74 o 
   1  10   2        0.12        0.88      0.66 o 
   2  10   2      156.60      172.11      3.03 o 
   3  10   2       30.41       28.74      1.20 o 
   4  10   2      108.17       90.01      2.30 o 
   5  10   2      196.97      170.65      3.52 o 
   6  10   2      479.49      460.84     10.43 o 
   7  10   2        5.10        3.22      1.58 o 
   8  10   2        0.45       -0.93      1.46 o 
   9  10   2       38.94       43.39      3.23 o 
  10  10   2        0.17        0.00      2.85 o 
  11  10   2        9.86       16.02      2.32 o 
  12  10   2       22.99       31.86      3.14 o 
 -13  11   2        5.01        5.28      2.32 o 
 -12  11   2        2.69       -0.11      2.00 o 
 -11  11   2        2.25        2.47      2.00 o 
 -10  11   2        9.22       13.69      1.71 o 
  -9  11   2       45.85       50.83      2.24 o 
  -8  11   2        8.59        9.16      1.74 o 
  -7  11   2       15.49       19.13      1.85 o 
  -6  11   2       93.53       93.14      3.17 o 
  -5  11   2       67.87       67.03      4.77 o 
  -4  11   2        6.04        5.53      1.98 o 
  -3  11   2        4.99        8.03      1.32 o 
  -2  11   2       48.32       44.74      1.59 o 
  -1  11   2       45.07       49.48      1.73 o 
   0  11   2      241.44      241.49      6.59 o 
   1  11   2       37.73       34.71      1.32 o 
   2  11   2       12.01       14.01      1.12 o 
   3  11   2      177.14      174.70      4.80 o 
   4  11   2       26.17       24.07      1.86 o 
   5  11   2      153.35      137.50      4.05 o 
   6  11   2       30.14       27.26      2.14 o 
   7  11   2       22.80       28.02      2.40 o 
   8  11   2       41.95       41.90      2.73 o 
   9  11   2        2.79        2.85      2.85 o 
  10  11   2       15.84       23.39      3.99 o 
  11  11   2        1.59       -1.33      3.42 o 
 -12  12   2        1.35       -1.71      1.90 o 
 -11  12   2       24.90       29.88      8.56 o 
 -10  12   2       74.23       69.32      3.29 o 
  -9  12   2        4.89        6.85      2.42 o 
  -8  12   2        2.43        3.95      1.58 o 
  -7  12   2       11.84        9.12      2.29 o 
  -6  12   2        2.00        3.42      2.02 o 
  -5  12   2      104.93      113.45     11.13 o 
  -4  12   2       78.25       80.90      3.99 o 
  -3  12   2      383.51      398.50     10.64 o 
  -2  12   2       32.93       31.95      2.85 o 
  -1  12   2        8.06        4.56      2.28 o 
   0  12   2       10.58        8.18      1.37 o 
   1  12   2       17.82       21.61      1.78 o 
   2  12   2       22.05       18.60      1.78 o 
   3  12   2        0.14       -0.78      1.07 o 
   4  12   2       24.09       21.38      1.74 o 
   5  12   2      254.35      252.19      6.26 o 
   6  12   2      106.55      103.32      4.63 o 
   7  12   2       11.60       11.92      2.42 o 
   8  12   2        0.87       -1.09      2.19 o 
   9  12   2        1.70        2.85      2.85 o 
  10  12   2        0.47       -0.57      2.85 o 
  11  12   2        3.45        2.85      3.42 o 
 -11  13   2       10.87       10.92      1.98 o 
 -10  13   2        1.05        1.24      2.32 o 
  -9  13   2       44.77       50.80      3.63 o 
  -8  13   2        0.17       -1.51      1.51 o 
  -7  13   2        0.63       -1.32      1.32 o 
  -6  13   2        0.36       -0.89      1.78 o 
  -5  13   2       37.92       45.73      3.01 o 
  -4  13   2      421.64      420.48     18.83 o 
  -3  13   2       43.73       50.78      3.99 o 
  -2  13   2      226.23      228.01      6.05 o 
  -1  13   2      216.58      205.39      7.99 o 
   0  13   2       57.39       52.49      3.99 o 
   1  13   2       26.53       28.53      2.85 o 
   2  13   2        0.74        2.28      2.28 o 
   3  13   2       87.80       85.01      5.13 o 
   4  13   2       37.62       28.49      3.14 o 
   5  13   2        1.69        0.95      1.78 o 
   6  13   2       53.48       52.04      3.41 o 
   7  13   2       14.41       15.22      3.71 o 
   8  13   2        1.31        4.42      2.32 o 
   9  13   2        3.22        3.42      2.85 o 
  10  13   2        2.17        4.56      3.42 o 
 -11  14   2        8.49        9.37      2.04 o 
 -10  14   2        0.35       -1.92      2.19 o 
  -9  14   2        8.49       13.72      2.60 o 
  -8  14   2        2.68        4.40      1.74 o 
  -7  14   2        7.97       12.16      1.92 o 
  -6  14   2        5.83        7.75      2.02 o 
  -5  14   2        1.14       -2.28      2.85 o 
  -4  14   2        9.10       10.84      2.85 o 
  -3  14   2       25.40       24.53      2.85 o 
  -2  14   2       13.47       14.03      1.61 o 
  -1  14   2       13.16       13.12      2.28 o 
   0  14   2        2.03       -0.57      2.28 o 
   1  14   2       30.13       26.81      3.42 o 
   2  14   2       18.24       18.83      3.42 o 
   3  14   2        0.20       -2.28      2.28 o 
   4  14   2        0.14        0.57      2.85 o 
   5  14   2        6.57        1.71      3.42 o 
   6  14   2        3.68        5.03      2.19 o 
   7  14   2        0.00       -1.98      1.98 o 
   8  14   2        0.41       -1.87      1.98 o 
   9  14   2        0.00       -2.85      2.85 o 
 -10  15   2        1.18        0.00      3.99 o 
  -9  15   2        4.70        8.93      3.71 o 
  -8  15   2        0.36       -1.65      1.65 o 
  -7  15   2        1.97        0.38      1.65 o 
  -6  15   2        7.54        2.85      2.85 o 
  -5  15   2        4.02        1.71      2.85 o 
  -4  15   2        0.34        0.00      2.28 o 
  -3  15   2        1.11        4.56      2.28 o 
  -2  15   2        8.24        8.22      2.57 o 
  -1  15   2        0.91        2.28      2.28 o 
   0  15   2       44.81       46.21      3.99 o 
   1  15   2       13.90       17.69      2.85 o 
   2  15   2        2.13        3.42      2.85 o 
   3  15   2       19.76       20.54      3.42 o 
   4  15   2        0.26       -1.14      2.85 o 
   5  15   2        6.99        9.13      3.99 o 
   6  15   2        0.31        5.71      3.99 o 
   7  15   2        4.52        2.28      3.99 o 
   8  15   2        3.06        0.76      2.32 o 
  -8  16   2        0.02       -2.85      3.42 o 
  -7  16   2       12.94       16.10      4.28 o 
  -6  16   2       14.54       14.26      3.42 o 
  -5  16   2       15.18       17.12      3.42 o 
  -4  16   2        1.07       -1.14      2.28 o 
  -3  16   2        0.24        0.00      2.28 o 
  -2  16   2        5.91        4.95      2.57 o 
  -1  16   2        5.93        5.13      2.28 o 
   0  16   2        0.09        0.00      2.28 o 
   1  16   2       28.42       23.96      3.42 o 
   2  16   2        2.71        6.28      2.85 o 
   3  16   2        5.26        2.85      2.85 o 
   4  16   2        0.05        0.00      3.42 o 
   5  16   2        0.69        2.28      3.42 o 
   6  16   2        0.60       -0.57      3.42 o 
   7  16   2        1.06        3.42      4.56 o 
  -7  17   2        2.23        2.23      2.19 o 
  -6  17   2        7.76       10.27      3.42 o 
  -5  17   2       13.74       13.69      3.42 o 
  -4  17   2        3.31        3.36      1.78 o 
  -3  17   2        1.39       -1.61      1.61 o 
  -2  17   2        6.05        8.97      2.02 o 
  -1  17   2        0.33       -2.28      2.28 o 
   0  17   2       21.41       20.54      3.42 o 
   2  17   2        4.14        5.13      2.85 o 
   3  17   2        0.85        1.14      2.85 o 
   4  17   2        0.13        0.57      2.85 o 
   5  17   2        3.76        6.28      3.99 o 
  -5  18   2        0.95        0.00      2.85 o 
  -4  18   2        3.08        0.00      2.85 o 
  -3  18   2        0.03       -1.78      1.78 o 
  -2  18   2        2.48        2.28      1.61 o 
  -1  18   2        0.33        2.28      2.28 o 
   0  18   2       16.29       13.69      2.85 o 
   1  18   2        0.41        7.42      2.85 o 
   2  18   2        4.61        6.85      2.85 o 
   3  18   2        0.55        0.00      3.42 o 
 -16   1   3        0.22       -2.85      2.85 o 
 -15   1   3        0.72        0.26      2.19 o 
 -14   1   3        1.84        2.07      2.28 o 
 -13   1   3       40.72       37.63      2.02 o 
 -12   1   3       38.80       40.77      1.89 o 
 -11   1   3       61.39       59.66      2.13 o 
 -10   1   3        4.15        1.14      1.08 o 
  -9   1   3       17.12       18.74      1.26 o 
  -8   1   3       34.71       38.53      0.87 o 
  -7   1   3       94.91      105.24      1.53 o 
  -6   1   3        6.38       10.61      0.71 o 
  -5   1   3     1011.31     1041.12     11.08 o 
  -4   1   3     1362.42     1453.80     13.95 o 
  -3   1   3        1.75        0.51      0.44 o 
  -2   1   3        3.82        1.40      0.23 o 
  -1   1   3      715.64      759.60      7.56 o 
   0   1   3      115.79      104.97      1.28 o 
   1   1   3      102.84      138.10      1.72 o 
   2   1   3      530.64      513.37      5.32 o 
   3   1   3     2121.83     2342.24     23.70 o 
   4   1   3      126.90       99.82      1.72 o 
   5   1   3      187.49      176.40      2.87 o 
   6   1   3       49.81       41.39      1.07 o 
   7   1   3       52.22       52.42      1.37 o 
   8   1   3        4.15        0.54      0.84 o 
   9   1   3        4.18        3.09      1.20 o 
  10   1   3      149.99      132.40      3.39 o 
  11   1   3        0.36       -1.20      1.20 o 
  12   1   3        0.33       -1.11      1.11 o 
  13   1   3        1.63        0.16      1.52 o 
  14   1   3        0.00        1.14      3.42 o 
 -16   2   3        3.35       -0.57      2.42 o 
 -15   2   3        0.07       -0.41      2.19 o 
 -14   2   3        0.08       -0.91      1.90 o 
 -13   2   3       40.23       42.12      5.71 o 
 -12   2   3       13.05       11.33      1.74 o 
 -11   2   3       53.59       52.79      2.06 o 
 -10   2   3       35.03       30.34      1.15 o 
  -9   2   3       77.18       67.32      1.57 o 
  -8   2   3       27.23       27.07      0.86 o 
  -7   2   3      287.20      278.14      3.24 o 
  -6   2   3      274.18      316.08      4.01 o 
  -5   2   3      752.39      907.89     10.58 o 
  -4   2   3       20.66       28.85      0.86 o 
  -3   2   3     1368.05     1404.06     14.32 o 
  -2   2   3       45.65       45.91      0.96 o 
  -1   2   3       32.97       33.21      0.67 o 
   0   2   3      271.27      276.50      2.84 o 
   1   2   3       70.71       77.17      0.96 o 
   2   2   3       50.42       69.71      0.94 o 
   3   2   3      673.82      745.06      6.95 o 
   4   2   3     1036.80     1053.05     11.79 o 
   5   2   3      831.61      831.52     12.01 o 
   6   2   3      104.82      115.07      3.36 o 
   7   2   3       14.61       17.89      1.03 o 
   8   2   3       66.50       60.26      2.37 o 
   9   2   3       67.88       62.52      2.64 o 
  10   2   3       31.12       31.62      1.84 o 
  11   2   3        0.12       -0.86      1.14 o 
  12   2   3        0.59       -0.16      1.15 o 
  13   2   3        1.06        0.00      2.56 o 
 -16   3   3        0.30        0.26      2.60 o 
 -15   3   3        1.14        2.14      2.57 o 
 -14   3   3       26.04       24.36      7.13 o 
 -13   3   3      118.74      115.87      8.84 o 
 -12   3   3        1.27        0.00      1.78 o 
 -11   3   3        0.64       -0.57      1.32 o 
 -10   3   3       12.39       10.50      0.88 o 
  -9   3   3       48.00       47.02      1.33 o 
  -8   3   3        4.73        4.43      0.61 o 
  -7   3   3       93.73       85.90      1.54 o 
  -6   3   3     1186.35     1126.88     12.36 o 
  -5   3   3      122.91      116.64      1.69 o 
  -4   3   3      341.85      321.36      3.57 o 
  -3   3   3      176.87      195.19      2.45 o 
  -2   3   3      760.36      677.65      6.38 o 
  -1   3   3     1215.23     1282.77     11.91 o 
   0   3   3      486.81      498.42      5.76 o 
   1   3   3      490.53      523.73      5.32 o 
   2   3   3     1044.65     1139.87     10.75 o 
   3   3   3       43.38       29.42      0.68 o 
   4   3   3        0.01       -0.35      0.35 o 
   5   3   3      167.86      187.38      2.50 o 
   6   3   3       40.24       44.21      1.53 o 
   7   3   3      393.13      384.21      7.68 o 
   8   3   3        6.69        6.29      1.01 o 
   9   3   3      146.11      126.56      3.32 o 
  10   3   3        0.20       -1.15      1.15 o 
  11   3   3        6.04        5.83      1.55 o 
  12   3   3       26.39       30.55      2.35 o 
  13   3   3        2.44        0.93      1.97 o 
 -15   4   3       22.06       20.22      3.15 o 
 -14   4   3        0.04        0.67      2.19 o 
 -13   4   3       14.99       19.97      2.60 o 
 -12   4   3       36.62       37.53      3.14 o 
 -11   4   3        3.08        1.30      1.40 o 
 -10   4   3       87.81       82.08      2.29 o 
  -9   4   3       64.79       64.39      1.72 o 
  -8   4   3       20.43       17.52      0.88 o 
  -7   4   3       38.58       22.64      0.95 o 
  -6   4   3        2.06        0.87      0.46 o 
  -5   4   3      258.98      245.22      3.02 o 
  -4   4   3      480.54      460.13      5.22 o 
  -3   4   3      690.03      623.80      6.93 o 
  -2   4   3     3091.85     3093.00     28.37 o 
  -1   4   3      307.29      282.32      2.94 o 
   0   4   3        1.79        0.85      0.22 o 
   1   4   3      805.79      806.40      8.05 o 
   2   4   3      129.15      134.16      1.95 o 
   3   4   3       60.03       74.29      1.45 o 
   4   4   3       20.85       18.49      0.74 o 
   5   4   3        6.72        6.24      0.59 o 
   6   4   3      468.33      466.70      7.18 o 
   7   4   3      411.27      418.80      8.23 o 
   8   4   3       41.39       34.42      1.97 o 
   9   4   3       38.02       41.46      1.89 o 
  10   4   3        0.11       -0.07      1.47 o 
  11   4   3        1.38       -0.22      1.67 o 
  12   4   3        0.07       -1.27      1.51 o 
  13   4   3        0.91       -1.24      1.74 o 
 -15   5   3        2.48        7.50      2.60 o 
 -14   5   3        0.30       -0.62      2.57 o 
 -13   5   3        8.52        6.51      2.32 o 
 -12   5   3       17.65       16.98      2.32 o 
 -11   5   3        2.10       -1.06      2.00 o 
 -10   5   3       13.81       16.35      1.44 o 
  -9   5   3       64.37       60.50      1.62 o 
  -8   5   3       19.63       15.80      0.96 o 
  -7   5   3       13.17       15.84      0.75 o 
  -6   5   3        3.25        2.65      0.53 o 
  -5   5   3       38.18       34.92      0.92 o 
  -4   5   3      431.08      434.60      5.23 o 
  -3   5   3      501.30      504.39      5.68 o 
  -2   5   3       90.72       79.45      1.10 o 
  -1   5   3      398.48      444.04      4.67 o 
   0   5   3     1512.77     1505.04     16.80 o 
   1   5   3        0.82       -0.10      0.38 o 
   2   5   3       97.38      140.80      2.10 o 
   3   5   3      479.95      521.86      6.95 o 
   4   5   3       99.66       99.99      1.73 o 
   5   5   3       33.94       38.21      1.13 o 
   6   5   3      159.04      173.12      3.50 o 
   7   5   3        9.76       10.68      1.74 o 
   8   5   3       75.51       83.38     10.55 o 
   9   5   3       24.88       15.34      2.85 o 
  10   5   3       23.59       26.43      2.38 o 
  11   5   3        1.73        1.01      1.51 o 
  12   5   3        1.30       -1.51      1.51 o 
  13   5   3        0.71       -1.39      1.85 o 
 -15   6   3       10.08        9.37      2.74 o 
 -14   6   3        3.34        6.93      2.60 o 
 -13   6   3        1.55        0.62      2.19 o 
 -12   6   3        4.55        2.66      3.42 o 
 -11   6   3        0.66       -1.38      1.38 o 
 -10   6   3        1.16        1.18      1.04 o 
  -9   6   3       90.84       86.34      2.27 o 
  -8   6   3      103.95      101.03      2.01 o 
  -7   6   3       30.02       32.95      1.11 o 
  -6   6   3        7.26        9.11      0.80 o 
  -5   6   3        0.03        0.49      0.45 o 
  -4   6   3      121.47      117.44      1.76 o 
  -3   6   3      483.16      443.59      5.62 o 
  -2   6   3       53.02       42.36      1.01 o 
  -1   6   3      401.72      444.94      5.63 o 
   0   6   3      372.55      399.31      5.34 o 
   1   6   3        0.58        0.60      0.47 o 
   2   6   3        7.10        5.04      0.52 o 
   3   6   3        5.41        5.27      0.57 o 
   4   6   3       46.56       50.81      1.30 o 
   5   6   3        7.17        4.78      0.66 o 
   6   6   3      531.89      500.44      9.89 o 
   7   6   3       64.80       49.66      7.42 o 
   8   6   3      100.48      107.77      5.20 o 
   9   6   3       16.91       17.12      3.42 o 
  10   6   3        0.18       -0.57      1.51 o 
  11   6   3        0.20       -0.88      1.51 o 
  12   6   3        0.52       -0.57      1.51 o 
  13   6   3        9.17       13.84      2.18 o 
 -15   7   3        0.18       -1.43      2.57 o 
 -14   7   3       12.76       10.19      2.74 o 
 -13   7   3        7.15       11.10      2.32 o 
 -12   7   3        0.08       -0.19      1.78 o 
 -11   7   3       18.88       21.61      6.85 o 
 -10   7   3       47.55       40.68      2.26 o 
  -9   7   3        7.48        7.76      1.15 o 
  -8   7   3        0.00        0.16      0.84 o 
  -7   7   3      111.07      112.98      2.27 o 
  -6   7   3       46.81       52.43      1.41 o 
  -5   7   3      523.16      528.93      7.09 o 
  -4   7   3       82.59       73.43      1.52 o 
  -3   7   3        4.05        4.33      0.47 o 
  -2   7   3      661.80      678.49      7.89 o 
  -1   7   3       12.82       17.00      0.64 o 
   0   7   3      128.24      136.64      2.19 o 
   1   7   3      433.45      475.48      6.36 o 
   2   7   3       49.01       42.09      1.23 o 
   3   7   3       50.52       56.25      1.54 o 
   4   7   3       19.12       23.44      1.00 o 
   5   7   3        3.41        0.66      0.64 o 
   6   7   3      333.46      326.12      8.15 o 
   7   7   3       16.20       13.64      2.60 o 
   8   7   3      303.67      278.42     14.83 o 
   9   7   3        4.54        3.14      3.71 o 
  10   7   3       15.58       18.94      2.31 o 
  11   7   3        2.21        0.26      1.51 o 
  12   7   3        2.40        0.57      1.66 o 
 -14   8   3        1.73       -0.26      2.19 o 
 -13   8   3        5.13        5.90      2.32 o 
 -12   8   3        4.49        4.22      1.90 o 
 -11   8   3       71.87       74.73      4.56 o 
 -10   8   3       45.61       47.62      2.35 o 
  -9   8   3       21.07       25.17      1.73 o 
  -8   8   3      133.19      119.99      2.67 o 
  -7   8   3       27.94       27.73      1.28 o 
  -6   8   3        0.20        0.33      0.59 o 
  -5   8   3       27.82       23.84      1.05 o 
  -4   8   3      110.71      100.02      2.00 o 
  -3   8   3       86.81       85.85      1.57 o 
  -2   8   3      572.51      562.18      6.83 o 
  -1   8   3      304.72      309.86      4.68 o 
   0   8   3        0.40        0.81      0.47 o 
   1   8   3      410.76      454.61      6.73 o 
   2   8   3      368.14      405.58      6.08 o 
   3   8   3        0.21       -0.53      0.53 o 
   4   8   3       51.43       46.32      1.67 o 
   5   8   3       54.89       57.18      2.25 o 
   6   8   3      188.90      201.30      6.61 o 
   7   8   3       81.62       80.50      4.38 o 
   8   8   3        0.04        0.86      2.02 o 
   9   8   3       34.23       34.80      3.99 o 
  10   8   3        6.15        6.56      1.82 o 
  11   8   3        0.09       -0.60      1.58 o 
  12   8   3        1.04       -1.07      1.85 o 
 -14   9   3        0.98        0.76      2.32 o 
 -13   9   3        1.26        2.76      2.32 o 
 -12   9   3        2.64        2.97      1.90 o 
 -11   9   3       43.90       40.68      4.28 o 
 -10   9   3       67.33       71.43      2.43 o 
  -9   9   3       22.92       26.21      1.73 o 
  -8   9   3       72.22       72.71      2.06 o 
  -7   9   3       12.70       14.07      1.08 o 
  -6   9   3       68.41       64.11      1.81 o 
  -5   9   3      104.26      113.11      2.41 o 
  -4   9   3        0.58       -0.42      0.68 o 
  -3   9   3        1.48        2.49      0.68 o 
  -2   9   3      126.36      121.64      2.13 o 
  -1   9   3       28.91       26.31      1.05 o 
   0   9   3      303.05      290.11      4.14 o 
   1   9   3       34.75       32.29      1.14 o 
   2   9   3      431.53      451.53      7.34 o 
   3   9   3      100.13      104.23      2.44 o 
   4   9   3      157.71      159.92      4.26 o 
   5   9   3      250.40      258.30      6.34 o 
   6   9   3        3.35        2.51      1.90 o 
   7   9   3       40.25       46.14      3.23 o 
   8   9   3       28.66       32.61      3.23 o 
   9   9   3        3.11        3.99      2.02 o 
  10   9   3       11.76       16.27      2.82 o 
  11   9   3        9.07       15.37      2.07 o 
  12   9   3        0.42       -0.68      1.85 o 
 -13  10   3        7.34        6.61      3.14 o 
 -12  10   3        6.01        2.17      1.90 o 
 -11  10   3        0.05       -0.25      2.85 o 
 -10  10   3       17.32       19.17      2.01 o 
  -9  10   3       32.94       33.73      2.31 o 
  -8  10   3        0.04       -0.98      1.09 o 
  -7  10   3        9.77        6.58      1.13 o 
  -6  10   3        8.63        9.42      1.32 o 
  -5  10   3      530.78      501.80      7.91 o 
  -4  10   3        9.25        9.60      1.15 o 
  -3  10   3      428.51      414.45      9.14 o 
  -2  10   3        0.75        0.38      0.75 o 
  -1  10   3        4.70        3.05      0.78 o 
   0  10   3      125.22      120.33      2.54 o 
   1  10   3        0.09        0.57      0.75 o 
   2  10   3       22.20       18.27      1.23 o 
   3  10   3       54.30       44.13      1.77 o 
   4  10   3        8.22       12.52      1.58 o 
   5  10   3      223.72      225.46      5.68 o 
   6  10   3        5.22        3.08      1.58 o 
   7  10   3       31.77       36.00      2.73 o 
   8  10   3        4.47        2.00      2.02 o 
   9  10   3        1.04        0.00      2.02 o 
  10  10   3        0.27       -2.28      3.14 o 
  11  10   3        3.49        6.69      2.11 o 
 -13  11   3        0.01       -0.21      2.28 o 
 -12  11   3        6.91        4.56      2.19 o 
 -11  11   3       25.41       31.76      2.42 o 
 -10  11   3       25.31       29.15      2.14 o 
  -9  11   3       17.67       17.69      1.65 o 
  -8  11   3        8.07        6.40      1.22 o 
  -7  11   3        4.19        6.01      1.16 o 
  -6  11   3       31.76       33.41      1.73 o 
  -5  11   3       78.41       66.04      2.14 o 
  -4  11   3      267.12      268.88      6.21 o 
  -3  11   3       97.30      101.84      3.14 o 
  -2  11   3       31.39       28.43      2.85 o 
  -1  11   3        3.32        3.14      1.61 o 
   0  11   3        1.90        0.57      2.28 o 
   1  11   3        0.09        0.90      1.37 o 
   2  11   3      219.05      207.26      6.45 o 
   3  11   3       79.66       78.88      3.63 o 
   4  11   3       52.31       44.31      2.40 o 
   5  11   3       13.78       15.36      2.41 o 
   6  11   3        3.27        0.88      1.58 o 
   7  11   3       16.12       17.31      2.14 o 
   8  11   3        0.00       -2.02      2.02 o 
   9  11   3        0.03       -1.71      2.28 o 
  10  11   3        4.84        3.42      2.42 o 
 -12  12   3        4.56        6.04      3.14 o 
 -11  12   3        5.88        7.25      1.71 o 
 -10  12   3       26.35       26.48      2.14 o 
  -9  12   3        2.22        0.63      1.22 o 
  -8  12   3        3.29        2.77      1.19 o 
  -7  12   3       35.04       39.59      2.65 o 
  -6  12   3      115.65      118.90      4.04 o 
  -5  12   3       39.62       37.83      1.77 o 
  -4  12   3       26.02       28.59      3.24 o 
  -3  12   3      352.21      345.95      7.62 o 
  -2  12   3      224.83      213.95      8.56 o 
  -1  12   3       97.25       95.85      5.13 o 
   0  12   3        5.99       10.27      2.85 o 
   1  12   3       19.70       23.39      3.42 o 
   2  12   3       23.01       23.39      3.42 o 
   3  12   3        0.31       -1.10      1.40 o 
   4  12   3       17.04       12.95      1.80 o 
   5  12   3       39.97       31.62      2.48 o 
   6  12   3       19.26       18.36      2.14 o 
   7  12   3        0.23       -0.11      1.58 o 
   8  12   3        0.27       -1.78      1.78 o 
   9  12   3        3.18        5.42      2.42 o 
  10  12   3        1.65        0.57      3.42 o 
 -11  13   3        5.66        4.41      1.71 o 
 -10  13   3       10.69       10.47      1.84 o 
  -9  13   3        0.00       -1.01      1.25 o 
  -8  13   3        0.00       -0.12      1.19 o 
  -7  13   3        6.11        4.56      1.34 o 
  -6  13   3       72.62       69.61      3.87 o 
  -5  13   3      210.67      209.94      4.94 o 
  -4  13   3       95.30       92.79      3.00 o 
  -3  13   3       81.51       75.92      3.23 o 
  -2  13   3       46.68       45.31      2.19 o 
  -1  13   3       10.04       11.98      2.85 o 
   0  13   3        6.01        6.28      2.28 o 
   1  13   3        3.37        2.28      2.28 o 
   2  13   3       52.88       44.50      3.99 o 
   3  13   3       42.81       38.23      4.56 o 
   4  13   3        3.50       -0.25      1.78 o 
   5  13   3        0.32       -1.14      1.46 o 
   6  13   3        4.22        2.13      1.58 o 
   7  13   3        0.32       -1.46      1.46 o 
   8  13   3        0.65        1.14      4.56 o 
   9  13   3        0.64        0.57      3.42 o 
 -10  14   3        0.98        0.57      1.66 o 
  -9  14   3        0.37       -1.06      1.44 o 
  -8  14   3        0.00       -1.16      1.16 o 
  -7  14   3        2.15        0.75      1.13 o 
  -6  14   3       12.79       13.72      1.47 o 
  -5  14   3        0.10        0.36      2.00 o 
  -4  14   3        2.05        3.42      1.61 o 
  -3  14   3        0.60        0.86      1.61 o 
  -2  14   3       13.22       11.32      2.28 o 
  -1  14   3       19.13       14.83      2.85 o 
   0  14   3        1.46        2.85      2.28 o 
   1  14   3        7.46        6.28      2.85 o 
   2  14   3        0.06        1.14      2.85 o 
   3  14   3        0.81        3.42      2.85 o 
   4  14   3        1.77        5.13      3.42 o 
   5  14   3        0.48        0.00      3.42 o 
   6  14   3        2.94        3.76      2.32 o 
   7  14   3        0.36       -0.90      3.14 o 
   8  14   3        4.94       11.41      3.42 o 
  -9  15   3        0.05       -1.44      1.44 o 
  -8  15   3        3.51        5.63      1.65 o 
  -7  15   3       11.10       11.59      1.71 o 
  -6  15   3       33.01       34.01      2.18 o 
  -5  15   3        2.69       -1.20      1.78 o 
  -4  15   3       43.77       43.16      2.60 o 
  -3  15   3        0.29       -0.29      1.61 o 
  -2  15   3       28.55       28.37      2.19 o 
  -1  15   3       13.74        9.13      2.85 o 
   0  15   3        2.44        2.28      2.28 o 
   1  15   3       20.13       15.40      3.42 o 
   2  15   3       38.35       31.38      3.99 o 
   3  15   3        0.79       -2.28      2.85 o 
   4  15   3        5.34        3.99      3.42 o 
   5  15   3        0.06        0.00      3.42 o 
   6  15   3       18.53       13.12      4.56 o 
   7  15   3        8.22        7.99      4.56 o 
  -8  16   3        3.94        5.52      1.71 o 
  -7  16   3        1.36       -0.26      1.51 o 
  -6  16   3        1.80        1.14      1.51 o 
  -5  16   3        2.13       -1.65      2.00 o 
  -4  16   3        4.37        3.68      1.78 o 
  -3  16   3        5.34        7.70      2.02 o 
  -2  16   3       19.18       17.28      4.56 o 
  -1  16   3        5.89        7.42      2.85 o 
   0  16   3       10.18       12.55      2.85 o 
   2  16   3       36.92       29.67      3.99 o 
   3  16   3        4.94        1.14      3.42 o 
   4  16   3        0.30       -1.14      3.42 o 
   5  16   3        2.15        3.42      3.99 o 
   6  16   3        0.91        1.14      3.99 o 
  -6  17   3        0.45       -1.51      1.51 o 
  -5  17   3        6.25        2.28      2.28 o 
  -4  17   3        1.63        1.71      2.02 o 
  -3  17   3        1.12       -0.63      1.78 o 
  -2  17   3        2.87        0.29      1.61 o 
  -1  17   3        0.09        0.57      2.85 o 
   0  17   3        2.05        1.71      2.85 o 
   1  17   3        2.78        3.42      2.85 o 
   2  17   3        2.01        5.71      3.42 o 
   3  17   3        0.41        1.14      3.42 o 
   4  17   3        1.34        3.42      3.42 o 
  -4  18   3        0.41       -0.57      2.02 o 
  -3  18   3        1.27        1.43      2.02 o 
  -2  18   3        0.08       -1.39      1.78 o 
  -1  18   3        1.84        2.28      2.85 o 
   0  18   3        0.10        5.13      2.85 o 
   1  18   3        0.07        4.56      2.85 o 
 -14   0   4        7.44       10.27      3.99 o 
 -13   0   4      114.29      106.77      4.85 o 
 -12   0   4       39.52       36.36      3.01 o 
 -11   0   4        0.01       -1.61      1.61 o 
 -10   0   4        4.31        2.92      1.78 o 
  -9   0   4       30.31       34.52      2.42 o 
  -8   0   4      148.64      139.72      3.44 o 
  -7   0   4       70.31       71.47      2.18 o 
  -6   0   4     9290.00     9220.78    132.97 o 
  -5   0   4     6242.84     6310.81     91.61 o 
  -4   0   4      994.56      960.58     25.14 o 
  -3   0   4       42.87       35.15      1.16 o 
  -2   0   4      700.96      702.13      9.67 o 
  -1   0   4      664.30      651.35      9.06 o 
   0   0   4      596.49      620.80      8.59 o 
   1   0   4        0.07        1.32      1.07 o 
   2   0   4     3365.86     3598.68     61.00 o 
   3   0   4     1109.44     1180.51     18.01 o 
   4   0   4       38.53       42.45      1.92 o 
   5   0   4      119.59      120.43      3.50 o 
   6   0   4       46.17       46.81      2.18 o 
   7   0   4       47.93       45.81      3.40 o 
   8   0   4       23.74       24.16      2.32 o 
   9   0   4        9.83        7.78      1.90 o 
  10   0   4       15.01       25.25      2.60 o 
  11   0   4       67.37       74.74      5.13 o 
  12   0   4        2.47        2.80      2.19 o 
  13   0   4        3.80        2.34      2.07 o 
 -15   1   4        6.77        6.85      2.60 o 
 -14   1   4        0.80        1.04      2.19 o 
 -13   1   4       16.68       19.69      2.89 o 
 -12   1   4        1.21        1.07      1.38 o 
 -11   1   4       23.47       22.54      1.84 o 
 -10   1   4       25.09       21.75      1.62 o 
  -9   1   4        3.84        3.90      1.06 o 
  -8   1   4      216.33      210.58      3.56 o 
  -7   1   4        3.52        1.75      0.63 o 
  -6   1   4      138.56      170.21      2.28 o 
  -5   1   4      835.24      890.05      9.63 o 
  -4   1   4     1413.40     1463.37     16.56 o 
  -3   1   4        1.92        3.92      0.45 o 
  -2   1   4       64.81       61.27      0.94 o 
  -1   1   4      443.08      459.50      4.78 o 
   0   1   4      287.92      274.67      3.02 o 
   1   1   4        1.51        3.55      0.38 o 
   2   1   4      283.48      340.96      4.16 o 
   3   1   4       55.60       64.57      1.19 o 
   4   1   4       12.45       14.65      0.74 o 
   5   1   4       74.87       69.24      1.55 o 
   6   1   4      315.28      292.38      8.41 o 
   7   1   4        2.06        0.50      0.89 o 
   8   1   4       14.07       19.05      1.55 o 
   9   1   4       31.02       30.45      2.64 o 
  10   1   4        0.47        0.29      1.48 o 
  11   1   4        3.44        5.99      1.55 o 
  12   1   4        3.21        4.09      1.59 o 
  13   1   4        0.84       -1.55      1.55 o 
 -16   2   4        3.20        1.22      2.74 o 
 -15   2   4        4.68        1.95      2.32 o 
 -14   2   4        0.12        0.47      2.19 o 
 -13   2   4        4.71        5.45      2.19 o 
 -12   2   4       13.57       14.22      2.32 o 
 -11   2   4        0.77       -1.32      1.32 o 
 -10   2   4        8.95        7.69      1.68 o 
  -9   2   4        0.13       -0.68      0.68 o 
  -8   2   4       78.28       86.58      1.94 o 
  -7   2   4       84.69       86.17      1.77 o 
  -6   2   4       18.78       21.59      0.94 o 
  -5   2   4      501.77      533.96      6.83 o 
  -4   2   4     1572.29     1715.63     24.15 o 
  -3   2   4       66.86       59.40      1.32 o 
  -2   2   4       21.76       19.05      0.66 o 
  -1   2   4      197.17      182.67      2.27 o 
   0   2   4       69.44       65.76      1.04 o 
   1   2   4      168.11      161.73      1.90 o 
   2   2   4      105.23      104.74      1.50 o 
   3   2   4      805.69      862.94      8.78 o 
   4   2   4        2.46        2.90      0.54 o 
   5   2   4        0.00       -0.46      0.62 o 
   6   2   4       56.63       55.16      2.39 o 
   7   2   4        0.62       -0.13      0.89 o 
   8   2   4      114.02       99.85      2.81 o 
   9   2   4        8.21        8.53      1.38 o 
  10   2   4        2.36        1.27      1.26 o 
  11   2   4        0.00       -1.26      1.26 o 
  12   2   4        0.05       -2.02      2.02 o 
  13   2   4        0.65       -2.42      2.42 o 
 -15   3   4        3.24        3.12      3.42 o 
 -14   3   4        0.15       -0.31      2.19 o 
 -13   3   4       25.96       25.31      2.74 o 
 -12   3   4        3.89        1.71      3.42 o 
 -11   3   4        0.99       -1.92      1.92 o 
 -10   3   4        0.33       -0.83      0.83 o 
  -9   3   4        0.15       -0.70      0.70 o 
  -8   3   4       32.29       30.43      1.23 o 
  -7   3   4       76.09       59.43      1.51 o 
  -6   3   4       61.95       42.95      1.12 o 
  -5   3   4       10.43       14.82      0.72 o 
  -4   3   4       16.65       19.90      0.88 o 
  -3   3   4      579.97      585.36      6.41 o 
  -2   3   4       96.44       99.91      1.46 o 
  -1   3   4      170.08      182.64      2.18 o 
   0   3   4      126.60      166.66      2.02 o 
   1   3   4       21.44       14.06      0.58 o 
   2   3   4       13.48        8.39      0.51 o 
   3   3   4       17.49       17.61      0.82 o 
   4   3   4       61.79       67.65      1.32 o 
   5   3   4       24.55       19.44      1.07 o 
   6   3   4       46.98       37.26      2.14 o 
   7   3   4      179.54      180.16      4.28 o 
   8   3   4      147.45      132.64      7.00 o 
   9   3   4        6.10        6.86      1.56 o 
  10   3   4        2.67        0.45      1.20 o 
  11   3   4        2.52        0.34      1.90 o 
  12   3   4        0.81       -1.58      1.58 o 
 -15   4   4        0.01       -1.09      2.32 o 
 -14   4   4        6.02        6.13      2.32 o 
 -13   4   4        3.28        1.82      2.19 o 
 -12   4   4       15.99       17.85      2.42 o 
 -11   4   4       11.04       10.37      1.85 o 
 -10   4   4       30.47       29.24      1.48 o 
  -9   4   4       37.66       40.48      1.62 o 
  -8   4   4      124.06      123.40      2.57 o 
  -7   4   4        3.76        6.81      0.88 o 
  -6   4   4      407.02      437.72      6.19 o 
  -5   4   4        2.16        1.17      0.53 o 
  -4   4   4        0.05       -0.41      0.41 o 
  -3   4   4        6.93        5.19      0.38 o 
  -2   4   4      535.49      475.50      5.38 o 
  -1   4   4       23.23       28.11      0.71 o 
   0   4   4      139.82      148.93      1.93 o 
   1   4   4      259.33      265.40      3.13 o 
   2   4   4       53.35       57.61      1.11 o 
   3   4   4       81.28       73.03      1.32 o 
   4   4   4       39.15       45.88      1.06 o 
   5   4   4        3.14        4.39      1.04 o 
   6   4   4        4.61        6.39      1.43 o 
   7   4   4       45.42       35.61      2.02 o 
   8   4   4       22.24       22.76      2.01 o 
   9   4   4        3.50        3.03      1.51 o 
  10   4   4       16.71       16.01      2.32 o 
  11   4   4        1.31       -1.03      1.90 o 
  12   4   4        8.32        9.22      2.01 o 
 -15   5   4        5.12        8.54      2.60 o 
 -14   5   4        5.97        3.71      2.32 o 
 -13   5   4        4.89       -0.21      2.19 o 
 -12   5   4        0.12        0.68      1.90 o 
 -11   5   4        1.83       -0.33      1.40 o 
 -10   5   4       33.53       34.17      1.97 o 
  -9   5   4      111.25      127.02      2.62 o 
  -8   5   4      103.79      116.26      2.46 o 
  -7   5   4        8.92        9.50      0.84 o 
  -6   5   4       35.70       38.64      1.17 o 
  -5   5   4       27.57       22.28      0.89 o 
  -4   5   4      480.48      501.10      6.14 o 
  -3   5   4       93.92      102.57      1.80 o 
  -2   5   4     1317.87     1372.21     14.46 o 
  -1   5   4      233.59      258.22      3.07 o 
   0   5   4       51.02       55.39      1.00 o 
   1   5   4       43.66       42.07      0.91 o 
   2   5   4        0.00       -0.19      0.38 o 
   3   5   4       95.11      103.95      1.70 o 
   4   5   4        9.42       10.72      0.65 o 
   5   5   4      276.57      250.98      6.62 o 
   6   5   4     1546.66     1578.25     34.03 o 
   7   5   4       66.50       60.47      2.93 o 
   8   5   4        5.86        5.71      2.85 o 
   9   5   4        0.01       -1.47      1.47 o 
  10   5   4        0.88        0.76      1.78 o 
  11   5   4        3.74        3.42      1.90 o 
  12   5   4        1.38       -0.21      1.85 o 
 -15   6   4        3.29        3.91      2.74 o 
 -14   6   4       12.74       14.05      2.74 o 
 -13   6   4        4.37       -0.10      2.19 o 
 -12   6   4       11.21        6.88      2.57 o 
 -11   6   4        0.41       -1.40      1.40 o 
 -10   6   4       29.49       32.81      1.97 o 
  -9   6   4       10.94       13.20      1.24 o 
  -8   6   4       37.02       38.91      1.50 o 
  -7   6   4       14.08        9.67      0.84 o 
  -6   6   4      121.57      132.45      2.38 o 
  -5   6   4       42.45       47.06      1.27 o 
  -4   6   4      519.16      587.09      7.38 o 
  -3   6   4        4.05        1.97      0.61 o 
  -2   6   4      491.51      551.19      6.07 o 
  -1   6   4       94.60      107.38      1.55 o 
   0   6   4        1.85        2.37      0.44 o 
   1   6   4      120.18      106.08      1.76 o 
   2   6   4       11.79       13.40      0.74 o 
   3   6   4       19.78       23.93      0.97 o 
   4   6   4      615.24      602.54      8.14 o 
   5   6   4       99.93      103.04      3.81 o 
   6   6   4      572.43      593.93     13.83 o 
   7   6   4       37.81       41.08      4.56 o 
   8   6   4        4.53       -0.57      2.85 o 
   9   6   4        1.17       -1.14      2.85 o 
  10   6   4        1.20        2.05      1.90 o 
  11   6   4        0.05       -1.58      1.58 o 
  12   6   4        0.80       -0.38      1.92 o 
 -15   7   4        1.65        1.14      3.42 o 
 -14   7   4        0.06        1.76      2.32 o 
 -13   7   4        5.90        5.04      2.32 o 
 -12   7   4        2.81        1.14      1.90 o 
 -11   7   4        1.44        0.57      2.57 o 
 -10   7   4        0.84       -0.61      1.40 o 
  -9   7   4        0.12       -0.85      1.23 o 
  -8   7   4        4.55        4.54      1.10 o 
  -7   7   4        7.22        7.99      1.10 o 
  -6   7   4       16.42       17.74      1.03 o 
  -5   7   4        6.89       11.89      0.96 o 
  -4   7   4       83.21       93.86      1.80 o 
  -3   7   4      326.79      312.69      4.45 o 
  -2   7   4        5.01        7.87      0.59 o 
  -1   7   4       26.91       30.09      0.89 o 
   0   7   4      164.23      160.73      2.40 o 
   1   7   4        4.08        2.01      0.78 o 
   2   7   4        9.28        8.57      0.79 o 
   3   7   4        0.02       -0.66      0.66 o 
   4   7   4      290.95      292.56      4.93 o 
   5   7   4        1.75        1.43      1.85 o 
   6   7   4       83.96       69.66      5.13 o 
   7   7   4      244.41      260.73     11.98 o 
   8   7   4       23.61       28.53      3.99 o 
   9   7   4        1.03       -1.14      2.85 o 
  10   7   4        0.70        2.17      2.28 o 
  11   7   4        9.69       13.72      2.01 o 
 -14   8   4       21.61       14.80      5.42 o 
 -13   8   4       25.64       23.09      3.42 o 
 -12   8   4        4.43        5.47      2.32 o 
 -11   8   4        6.14        4.34      1.90 o 
 -10   8   4       31.02       34.04      2.35 o 
  -9   8   4        5.83        8.38      1.38 o 
  -8   8   4        0.95       -0.73      1.12 o 
  -7   8   4      154.83      151.71      3.20 o 
  -6   8   4       82.90       92.65      2.31 o 
  -5   8   4       86.29       91.27      2.22 o 
  -4   8   4      203.67      215.72      3.74 o 
  -3   8   4       45.42       39.72      1.33 o 
  -2   8   4        0.18        0.24      0.56 o 
  -1   8   4       83.62       84.74      1.51 o 
   0   8   4        2.29        2.03      0.49 o 
   1   8   4        6.29        3.98      0.68 o 
   2   8   4       77.42       68.09      1.96 o 
   3   8   4        2.08        1.31      0.89 o 
   4   8   4      638.75      666.61     13.91 o 
   5   8   4       37.25       38.35      3.93 o 
   6   8   4      108.76      112.37      5.35 o 
   7   8   4        4.41        4.56      2.85 o 
   8   8   4       18.06       18.26      3.99 o 
   9   8   4        1.78        1.71      2.85 o 
  10   8   4        0.00       -2.02      2.19 o 
  11   8   4        7.67        9.12      2.07 o 
 -14   9   4        0.77        0.00      3.99 o 
 -13   9   4        2.51        3.80      2.32 o 
 -12   9   4        0.34       -0.11      1.90 o 
 -11   9   4        0.55        0.76      1.78 o 
 -10   9   4       11.95        7.58      1.66 o 
  -9   9   4        0.78        1.41      1.34 o 
  -8   9   4        1.72        0.87      1.20 o 
  -7   9   4        8.90       10.15      1.73 o 
  -6   9   4        1.33       -1.04      1.04 o 
  -5   9   4       60.79       59.96      2.10 o 
  -4   9   4       59.85       52.42      1.76 o 
  -3   9   4        7.29        7.59      1.04 o 
  -2   9   4       16.50       16.81      1.10 o 
  -1   9   4       19.46       21.81      1.13 o 
   0   9   4        1.20        1.34      0.74 o 
   1   9   4       15.41       11.26      1.01 o 
   2   9   4       73.51       73.16      2.02 o 
   3   9   4      159.78      165.05      3.84 o 
   4   9   4       63.87       57.19      2.59 o 
   5   9   4        5.14        5.60      2.19 o 
   6   9   4       69.60       70.17      5.13 o 
   7   9   4        0.33       -1.71      2.85 o 
   8   9   4        2.12        4.56      3.42 o 
   9   9   4        0.85       -0.31      2.19 o 
  10   9   4       25.10       41.65      5.13 o 
  11   9   4        1.04        1.53      1.92 o 
 -13  10   4       35.70       36.35      9.13 o 
 -12  10   4       25.89       25.43      2.85 o 
 -11  10   4        5.76        6.95      1.92 o 
 -10  10   4       12.30       15.03      1.73 o 
  -9  10   4       22.50       28.06      1.89 o 
  -8  10   4        7.24        8.57      1.38 o 
  -7  10   4        1.28       -0.12      1.20 o 
  -6  10   4        3.09        1.89      1.20 o 
  -5  10   4      242.86      261.42      5.23 o 
  -4  10   4       96.95       96.09      2.68 o 
  -3  10   4       55.02       51.07      2.30 o 
  -2  10   4        0.26       -0.19      0.91 o 
  -1  10   4       46.52       40.29      2.60 o 
   0  10   4      110.49      105.40      3.39 o 
   1  10   4       21.28       19.22      2.38 o 
   2  10   4      185.48      164.70      7.99 o 
   3  10   4      221.51      199.58      6.45 o 
   4  10   4       47.17       48.92      3.41 o 
   5  10   4       16.63       15.93      2.60 o 
   6  10   4       17.39       22.82      3.99 o 
   7  10   4        7.04        7.99      3.42 o 
   8  10   4       19.75       24.56      3.42 o 
   9  10   4       29.20       38.26      3.63 o 
  10  10   4       25.44       30.24      5.13 o 
 -13  11   4        2.69        2.85      2.85 o 
 -12  11   4       25.97       29.48      3.27 o 
 -11  11   4        4.55        3.79      1.92 o 
 -10  11   4        1.99        2.78      1.44 o 
  -9  11   4       25.56       28.27      1.97 o 
  -8  11   4        2.60        3.53      1.38 o 
  -7  11   4       60.25       59.17      2.30 o 
  -6  11   4        4.24        5.61      1.38 o 
  -5  11   4      108.73      117.28      3.17 o 
  -4  11   4        8.19        8.73      1.23 o 
  -3  11   4       74.34       74.82      2.30 o 
  -2  11   4       71.45       71.69      2.42 o 
  -1  11   4       15.44       16.13      2.28 o 
   0  11   4      101.26       95.85      5.71 o 
   1  11   4       21.43       16.55      3.42 o 
   2  11   4       69.10       63.26      3.71 o 
   3  11   4      176.71      165.57      5.84 o 
   4  11   4       73.69       73.54      3.82 o 
   5  11   4        3.63        3.11      2.85 o 
   6  11   4       19.93       23.59      3.01 o 
   7  11   4       14.22       18.19      2.82 o 
   8  11   4        5.72        8.65      2.60 o 
   9  11   4        0.05       -1.14      2.42 o 
 -12  12   4        5.11        4.90      2.32 o 
 -11  12   4        0.20       -1.66      1.66 o 
 -10  12   4        1.19       -1.13      1.38 o 
  -9  12   4       10.81        7.10      1.59 o 
  -8  12   4       20.36       28.95      2.64 o 
  -7  12   4       36.87       39.02      2.16 o 
  -6  12   4        5.00        2.05      1.34 o 
  -5  12   4       74.10       71.98      2.43 o 
  -4  12   4        0.46        1.80      1.20 o 
  -3  12   4        0.79        0.50      1.48 o 
  -2  12   4        2.04        2.28      1.37 o 
  -1  12   4       17.75       18.83      2.85 o 
   0  12   4        7.69        7.42      2.85 o 
   1  12   4       19.00       22.82      3.42 o 
   2  12   4      119.58      104.98      6.28 o 
   3  12   4       92.82       87.12      4.03 o 
   4  12   4       20.51       20.18      2.60 o 
   5  12   4        0.41        0.80      1.90 o 
   6  12   4       11.95       16.37      2.18 o 
   7  12   4        0.10       -1.43      2.02 o 
   8  12   4        2.53        1.71      2.42 o 
   9  12   4        4.18        4.48      2.60 o 
 -11  13   4        0.04       -1.66      1.66 o 
 -10  13   4        0.39       -1.38      1.38 o 
  -9  13   4        1.50        1.26      1.44 o 
  -8  13   4       25.50       33.59      2.14 o 
  -7  13   4       59.67       67.32      2.59 o 
  -6  13   4       75.23       74.91      2.59 o 
  -5  13   4       22.01       20.99      1.81 o 
  -4  13   4      144.36      149.19      4.37 o 
  -3  13   4       30.83       30.64      1.85 o 
  -2  13   4       49.21       46.07      2.60 o 
  -1  13   4       23.57       18.83      3.42 o 
   0  13   4       50.96       47.92      3.99 o 
   1  13   4       52.59       46.78      3.99 o 
   2  13   4        0.10       -2.85      2.85 o 
   3  13   4        2.29        2.85      2.85 o 
   4  13   4       22.80       27.55      3.01 o 
   5  13   4       24.50       29.32      2.47 o 
   6  13   4        1.99        2.10      1.80 o 
   7  13   4        0.01       -2.02      2.02 o 
   8  13   4        9.27       13.56      2.82 o 
 -10  14   4        0.44        0.08      1.68 o 
  -9  14   4        6.31        5.38      1.68 o 
  -8  14   4        0.76       -1.38      1.38 o 
  -7  14   4        2.28        0.30      1.38 o 
  -6  14   4       53.44       53.50      2.31 o 
  -5  14   4        1.65       -0.90      1.40 o 
  -4  14   4        6.09        6.71      1.65 o 
  -3  14   4        0.52        0.00      1.71 o 
  -2  14   4        2.16        1.87      1.37 o 
  -1  14   4       11.36        9.13      2.85 o 
   0  14   4       10.88        9.70      3.42 o 
   1  14   4        4.90        5.13      2.85 o 
   2  14   4        9.76       10.27      3.42 o 
   3  14   4       10.38       10.27      3.42 o 
   4  14   4        8.01        6.28      3.99 o 
   5  14   4        0.20        2.85      3.42 o 
   6  14   4        1.55        2.19      2.60 o 
   7  14   4        1.48        3.32      2.19 o 
  -9  15   4        1.55       -0.45      1.68 o 
  -8  15   4        3.62        1.58      1.55 o 
  -7  15   4        0.33       -1.32      1.51 o 
  -6  15   4        0.05       -1.51      1.51 o 
  -5  15   4       11.03       11.44      1.85 o 
  -4  15   4        1.17        1.71      1.65 o 
  -3  15   4       12.36        9.70      2.02 o 
  -2  15   4        6.83        5.67      2.85 o 
   0  15   4       12.17        9.70      3.42 o 
   1  15   4        0.66        1.14      2.85 o 
   2  15   4        0.73        2.85      3.42 o 
   3  15   4        3.89        2.28      3.42 o 
   4  15   4        1.82        3.99      3.99 o 
   5  15   4        8.86        7.42      4.56 o 
   6  15   4        1.10       -2.85      3.99 o 
  -7  16   4        2.34       -1.74      1.74 o 
  -6  16   4        0.37       -2.16      2.16 o 
  -5  16   4        0.15       -1.65      1.65 o 
  -4  16   4        2.91        0.76      1.79 o 
  -3  16   4        3.61        3.68      2.28 o 
  -2  16   4        0.16       -1.14      1.61 o 
  -1  16   4        3.24        1.71      2.85 o 
   0  16   4        0.12        0.57      2.85 o 
   1  16   4        1.57        0.57      2.85 o 
   2  16   4        0.85        5.71      3.42 o 
   3  16   4        0.01        1.14      3.42 o 
   4  16   4        0.84        1.71      3.99 o 
  -5  17   4        5.33        4.03      1.85 o 
  -4  17   4        3.22        2.47      1.65 o 
  -3  17   4        1.13        3.99      2.85 o 
  -2  17   4       21.13       24.53      3.42 o 
  -1  17   4        3.49        3.42      2.85 o 
   0  17   4        6.07        3.99      2.85 o 
   1  17   4        0.00        2.85      3.42 o 
   2  17   4        0.73        2.85      3.42 o 
 -15   1   5       10.56        8.56      4.56 o 
 -14   1   5       13.45       11.41      4.56 o 
 -13   1   5        3.35       -1.28      1.85 o 
 -12   1   5       10.94        9.19      2.07 o 
 -11   1   5        1.27       -1.51      1.51 o 
 -10   1   5       37.39       37.70      2.51 o 
  -9   1   5       26.62       32.22      2.23 o 
  -8   1   5      203.44      205.40      4.22 o 
  -7   1   5      252.09      279.24      4.62 o 
  -6   1   5       35.82       37.74      1.06 o 
  -5   1   5       12.32       10.99      0.56 o 
  -4   1   5      233.48      219.25      2.78 o 
  -3   1   5       28.54       30.17      0.79 o 
  -2   1   5        7.98        7.16      0.48 o 
  -1   1   5        1.01        0.00      0.51 o 
   0   1   5     1230.92     1295.58     17.88 o 
   1   1   5      111.58      132.00      2.46 o 
   2   1   5       99.53      106.57      1.85 o 
   3   1   5       13.50       21.26      1.00 o 
   4   1   5      122.33      121.68      2.89 o 
   5   1   5       14.10       15.64      1.21 o 
   6   1   5        0.01       -0.84      0.84 o 
   7   1   5      252.53      211.56     11.14 o 
   8   1   5       12.39       10.43      1.44 o 
   9   1   5        7.29        4.68      1.34 o 
  10   1   5        0.43       -1.17      1.44 o 
  11   1   5        0.01       -0.80      1.55 o 
  12   1   5        1.73        1.27      1.59 o 
 -15   2   5        0.63        2.85      3.99 o 
 -14   2   5        1.60        1.80      2.60 o 
 -13   2   5       11.12        5.00      2.60 o 
 -12   2   5       27.86       22.36      3.42 o 
 -11   2   5       17.95       17.93      2.18 o 
 -10   2   5        4.20        4.56      1.65 o 
  -9   2   5        0.00       -1.26      1.26 o 
  -8   2   5      171.19      192.10      3.83 o 
  -7   2   5       10.49       18.46      1.28 o 
  -6   2   5       81.12       85.01      1.97 o 
  -5   2   5       26.59       28.99      0.98 o 
  -4   2   5       11.72       12.49      0.68 o 
  -3   2   5       34.68       35.60      1.02 o 
  -2   2   5      165.49      170.07      2.53 o 
  -1   2   5        5.29        9.95      0.58 o 
   0   2   5       40.38       55.83      1.20 o 
   1   2   5      135.89      119.08      2.16 o 
   2   2   5      730.32      746.97      9.96 o 
   3   2   5      185.51      201.49      3.30 o 
   4   2   5       81.03       80.50      2.22 o 
   5   2   5       73.57       68.05      2.38 o 
   6   2   5       69.84       70.91      2.76 o 
   7   2   5        1.61       -1.10      1.51 o 
   8   2   5       14.46       18.32      1.59 o 
   9   2   5        2.74       -1.26      1.26 o 
  10   2   5        0.86        0.70      1.44 o 
  11   2   5        1.38        2.64      1.85 o 
  12   2   5        0.20       -3.42      3.42 o 
 -15   3   5       16.22       13.16      3.15 o 
 -14   3   5        0.89        0.95      2.32 o 
 -13   3   5        0.18       -2.19      2.19 o 
 -12   3   5        2.27        1.61      2.19 o 
 -11   3   5        1.23        1.43      2.02 o 
 -10   3   5        0.02       -1.32      1.32 o 
  -9   3   5      119.57      119.11      3.41 o 
  -8   3   5       20.63       21.26      1.40 o 
  -7   3   5       40.99       38.09      1.90 o 
  -6   3   5        0.65        0.49      0.97 o 
  -5   3   5        1.22       -0.76      0.82 o 
  -4   3   5      146.23      149.45      2.56 o 
  -3   3   5      316.61      353.09      4.95 o 
  -2   3   5      267.27      254.00      3.54 o 
  -1   3   5      201.56      177.64      2.65 o 
   0   3   5       43.86       57.77      1.23 o 
   1   3   5       35.61       49.79      1.23 o 
   2   3   5        4.69        4.55      0.55 o 
   3   3   5        0.90        1.67      0.60 o 
   4   3   5      430.74      424.13      8.54 o 
   5   3   5        0.00       -0.96      1.09 o 
   6   3   5       64.81       61.74      3.39 o 
   7   3   5       24.92       22.39      2.01 o 
   8   3   5       14.18       10.06      1.44 o 
   9   3   5       16.98       16.87      2.01 o 
  10   3   5       22.79       22.54      2.35 o 
  11   3   5        0.04       -1.76      2.19 o 
 -15   4   5        0.31        0.04      4.28 o 
 -14   4   5        2.31        1.45      3.99 o 
 -13   4   5       20.48       15.14      4.28 o 
 -12   4   5       19.78       19.01      2.74 o 
 -11   4   5        0.25       -0.34      1.90 o 
 -10   4   5       15.90       15.64      2.60 o 
  -9   4   5       18.69       20.14      1.71 o 
  -8   4   5       49.13       47.87      1.85 o 
  -7   4   5       79.68       82.79      2.28 o 
  -6   4   5      154.57      142.54      3.13 o 
  -5   4   5       71.54       75.19      2.02 o 
  -4   4   5      590.95      554.58     10.47 o 
  -3   4   5        0.00       -0.34      0.34 o 
  -2   4   5      212.66      191.24      2.74 o 
  -1   4   5       54.80       43.97      1.01 o 
   0   4   5       47.38       51.88      1.10 o 
   1   4   5       85.04       75.49      1.50 o 
   2   4   5       33.09       27.12      0.93 o 
   3   4   5      743.01      734.30     10.28 o 
   4   4   5      361.91      375.72      7.75 o 
   5   4   5        4.58        9.15      1.44 o 
   6   4   5      115.42      122.70      3.86 o 
   7   4   5       13.15        9.08      3.14 o 
   8   4   5        7.65        5.13      2.42 o 
   9   4   5        0.00        0.60      1.58 o 
  10   4   5        0.38       -1.90      1.90 o 
  11   4   5        2.01        2.42      2.32 o 
 -15   5   5        7.32        4.49      3.14 o 
 -14   5   5        5.91        4.21      2.85 o 
 -13   5   5        0.19        2.47      2.32 o 
 -12   5   5        0.74       -1.50      2.19 o 
 -11   5   5        3.98        3.58      2.19 o 
 -10   5   5        0.00       -0.33      1.40 o 
  -9   5   5        6.10        7.58      1.74 o 
  -8   5   5       82.14       89.36      2.94 o 
  -7   5   5        2.08        1.46      0.90 o 
  -6   5   5       17.30       23.38      1.31 o 
  -5   5   5        2.18       -0.66      0.66 o 
  -4   5   5        8.30       10.68      1.06 o 
  -3   5   5       21.71       15.32      1.01 o 
  -2   5   5      137.56      125.26      2.16 o 
  -1   5   5      159.89      161.91      2.42 o 
   0   5   5      198.78      186.58      2.71 o 
   1   5   5       15.94       21.02      0.95 o 
   2   5   5       80.45       85.69      1.79 o 
   3   5   5      342.92      324.61      5.50 o 
   4   5   5        0.26       -1.14      1.65 o 
   5   5   5      136.56      154.33      5.13 o 
   6   5   5        0.58       -2.02      2.02 o 
   7   5   5        0.16       -1.14      2.85 o 
   8   5   5       23.89       25.10      4.56 o 
   9   5   5        0.03       -1.14      1.78 o 
  10   5   5        2.46        0.46      1.90 o 
  11   5   5        0.36        1.28      2.32 o 
 -15   6   5        1.24       -2.28      2.74 o 
 -14   6   5        3.86        5.22      2.74 o 
 -13   6   5        2.30        1.52      2.32 o 
 -12   6   5       34.95       34.07      3.15 o 
 -11   6   5       24.34       21.32      2.74 o 
 -10   6   5       10.45       12.43      3.71 o 
  -9   6   5        5.83        6.43      2.19 o 
  -8   6   5        0.00       -1.78      1.78 o 
  -7   6   5        1.16        0.27      1.09 o 
  -6   6   5       12.29       15.36      1.09 o 
  -5   6   5      137.61      129.04      2.38 o 
  -4   6   5        0.03       -0.41      0.61 o 
  -3   6   5      203.99      196.92      3.11 o 
  -2   6   5       15.53       14.63      0.99 o 
  -1   6   5        0.28       -0.07      0.50 o 
   0   6   5        3.48        1.55      0.54 o 
   1   6   5       16.90       22.80      1.10 o 
   2   6   5        1.12        1.01      0.89 o 
   3   6   5       40.92       40.72      1.45 o 
   4   6   5      640.08      646.06     18.61 o 
   5   6   5        0.01       -0.84      1.74 o 
   6   6   5        0.00       -2.02      2.02 o 
   7   6   5        0.01       -2.28      2.85 o 
   8   6   5        0.23        1.71      2.85 o 
   9   6   5        5.07        3.99      3.42 o 
  10   6   5       12.25       18.89      2.85 o 
  11   6   5       22.05       30.81      3.99 o 
 -14   7   5        9.34        7.09      2.74 o 
 -13   7   5        6.22        3.47      4.28 o 
 -12   7   5        6.84        7.37      2.32 o 
 -11   7   5        4.88        4.23      2.32 o 
 -10   7   5       23.49       27.02      2.74 o 
  -9   7   5       17.49       19.53      2.07 o 
  -8   7   5       53.64       57.21      4.67 o 
  -7   7   5      177.27      160.99      3.88 o 
  -6   7   5       22.90       24.04      1.68 o 
  -5   7   5       25.49       24.82      1.45 o 
  -4   7   5      206.56      188.10      3.08 o 
  -3   7   5      187.55      184.64      3.27 o 
  -2   7   5      109.18      109.65      2.13 o 
  -1   7   5       94.77       85.22      1.94 o 
   0   7   5        7.32       10.47      0.85 o 
   1   7   5       29.98       32.34      1.29 o 
   2   7   5       78.36       79.12      1.89 o 
   3   7   5       26.86       26.75      1.26 o 
   4   7   5        2.25        2.21      1.85 o 
   5   7   5      123.48      135.10      4.74 o 
   6   7   5      110.00      112.39      6.85 o 
   7   7   5        1.50        2.28      3.42 o 
   8   7   5        0.64       -2.85      2.85 o 
   9   7   5        4.85        3.99      3.42 o 
  10   7   5        4.35        4.99      2.32 o 
 -14   8   5       14.80       15.86      3.42 o 
 -13   8   5       13.48       10.51      2.74 o 
 -12   8   5       11.98       13.13      2.74 o 
 -11   8   5       25.76       23.41      2.85 o 
 -10   8   5       17.40       14.42      1.92 o 
  -9   8   5        0.20       -1.40      1.40 o 
  -8   8   5        3.06        4.06      1.38 o 
  -7   8   5       20.22       21.97      2.31 o 
  -6   8   5       37.89       38.85      2.01 o 
  -5   8   5      421.84      400.48      7.49 o 
  -4   8   5      123.26      119.31      3.09 o 
  -3   8   5        0.92        0.57      0.73 o 
  -2   8   5      212.62      213.77      5.57 o 
  -1   8   5      127.57      126.98      2.85 o 
   0   8   5        1.16        0.86      0.68 o 
   1   8   5       34.21       28.35      1.08 o 
   2   8   5        3.50        2.69      0.84 o 
   3   8   5      101.41      112.88      2.67 o 
   4   8   5       11.12        9.82      2.60 o 
   5   8   5       49.10       50.21      5.13 o 
   6   8   5       37.81       47.35      5.13 o 
   7   8   5       11.76       13.12      3.42 o 
   8   8   5        1.02       -2.28      2.85 o 
   9   8   5        0.07       -2.85      3.42 o 
  10   8   5        3.02        1.71      3.99 o 
 -13   9   5       11.90       15.05      3.15 o 
 -12   9   5        0.48       -1.05      2.32 o 
 -11   9   5       11.58       10.02      2.74 o 
 -10   9   5        1.31       -1.07      1.74 o 
  -9   9   5        0.63       -1.32      1.38 o 
  -8   9   5       36.85       37.30      2.10 o 
  -7   9   5       60.20       65.74      2.39 o 
  -6   9   5        4.02        2.97      1.32 o 
  -5   9   5      163.36      173.48      3.99 o 
  -4   9   5        1.45       -0.64      1.32 o 
  -3   9   5       62.90       58.85      2.55 o 
  -2   9   5        2.49        1.66      1.00 o 
  -1   9   5      121.45      126.58      2.85 o 
   0   9   5      161.81      171.79      3.41 o 
   1   9   5       40.97       39.48      1.97 o 
   2   9   5      160.69      166.30      3.52 o 
   3   9   5      134.14      137.88      4.02 o 
   4   9   5       48.54       48.77      2.62 o 
   5   9   5      107.79      123.80      7.42 o 
   6   9   5        1.29       -1.71      2.85 o 
   7   9   5       15.85       21.68      3.99 o 
   8   9   5        8.27       10.84      3.99 o 
   9   9   5        3.49        5.71      3.99 o 
 -13  10   5        8.43        7.19      2.85 o 
 -12  10   5       20.30       19.05      3.15 o 
 -11  10   5        0.06       -1.24      2.26 o 
 -10  10   5        2.08        2.14      1.85 o 
  -9  10   5        2.97        1.98      1.48 o 
  -8  10   5       37.77       41.59      2.21 o 
  -7  10   5       17.43       18.38      1.81 o 
  -6  10   5       59.29       57.69      2.39 o 
  -5  10   5        0.22       -0.21      1.20 o 
  -4  10   5        1.66        1.66      1.00 o 
  -3  10   5       23.31       24.68      1.59 o 
  -2  10   5       11.08        8.80      1.15 o 
  -1  10   5       16.67       17.95      1.81 o 
   0  10   5       60.00       53.63      1.73 o 
   1  10   5        7.95       16.50      1.58 o 
   2  10   5       30.33       33.56      2.26 o 
   3  10   5        4.59        4.36      1.58 o 
   4  10   5        4.96        3.40      1.35 o 
   5  10   5        5.13        0.00      2.85 o 
   6  10   5       13.24       22.25      3.99 o 
   7  10   5       15.04       19.97      3.99 o 
   8  10   5       16.11       38.80      5.13 o 
   9  10   5        2.24       -2.28      3.42 o 
 -12  11   5        5.96        2.11      2.60 o 
 -11  11   5        0.01       -1.85      1.85 o 
 -10  11   5        5.09        4.46      1.73 o 
  -9  11   5       22.69       22.28      2.01 o 
  -8  11   5       24.56       28.53      2.10 o 
  -7  11   5       53.60       50.80      2.39 o 
  -6  11   5       65.62       68.58      2.51 o 
  -5  11   5       13.93       14.41      1.59 o 
  -4  11   5        4.34        3.74      1.26 o 
  -3  11   5        4.09        3.51      1.20 o 
  -2  11   5        0.32        1.18      1.00 o 
  -1  11   5       31.32       31.94      2.31 o 
   0  11   5      161.96      158.08      5.20 o 
   1  11   5       22.02       22.45      2.32 o 
   2  11   5        0.60        1.97      1.27 o 
   3  11   5        0.31       -1.23      1.23 o 
   4  11   5       15.01       18.38      1.92 o 
   5  11   5        3.23        1.71      2.85 o 
   6  11   5        0.58        0.00      2.85 o 
   7  11   5       12.38       10.84      3.99 o 
   8  11   5        0.11       -1.14      3.42 o 
 -11  12   5        0.09       -1.92      1.92 o 
 -10  12   5       10.76       13.80      2.72 o 
  -9  12   5       13.95       15.96      1.97 o 
  -8  12   5       23.95       28.40      2.47 o 
  -7  12   5       14.19       18.25      2.06 o 
  -6  12   5      121.97      129.44      3.59 o 
  -5  12   5      119.01      111.23      3.73 o 
  -4  12   5       75.55       76.66      3.00 o 
  -3  12   5       19.47       22.07      2.06 o 
  -2  12   5       47.23       48.86      3.45 o 
  -1  12   5        4.75        5.22      1.23 o 
   0  12   5        0.96        0.57      1.47 o 
   1  12   5        0.80       -1.07      1.47 o 
   2  12   5       64.77       64.70      5.42 o 
   3  12   5        7.48        4.05      2.57 o 
   4  12   5        0.48       -0.46      1.90 o 
   5  12   5        0.46        2.85      2.85 o 
   6  12   5        0.14       -1.14      2.85 o 
   7  12   5        0.01       -2.85      2.85 o 
 -10  13   5        0.10       -1.33      1.89 o 
  -9  13   5       15.19       12.88      2.26 o 
  -8  13   5       75.83       80.97      3.01 o 
  -7  13   5       56.44       56.69      2.51 o 
  -6  13   5       34.85       39.08      2.21 o 
  -5  13   5       11.00       13.13      1.71 o 
  -4  13   5        0.63       -0.07      1.30 o 
  -3  13   5        0.02       -0.29      1.40 o 
  -2  13   5        3.43        3.55      1.40 o 
  -1  13   5        1.47        1.44      1.54 o 
   0  13   5       78.67       68.46      3.41 o 
   1  13   5        6.83        5.59      1.90 o 
   2  13   5        0.40        3.42      3.42 o 
   3  13   5        1.81        1.14      3.42 o 
   4  13   5        0.87        1.14      3.42 o 
   5  13   5        5.77        5.13      3.42 o 
   6  13   5        0.21       -0.88      2.85 o 
   7  13   5        1.43       -1.71      2.42 o 
  -9  14   5        1.53       -0.19      1.68 o 
  -8  14   5        5.77        5.58      1.71 o 
  -7  14   5        0.02       -1.52      1.52 o 
  -6  14   5        2.62        3.75      1.59 o 
  -5  14   5        5.12        3.99      1.74 o 
  -4  14   5       28.93       27.99      2.18 o 
  -3  14   5        2.00       -0.45      1.40 o 
  -2  14   5        0.05       -1.40      1.40 o 
  -1  14   5        0.73       -1.12      1.12 o 
   0  14   5        0.06       -0.19      1.78 o 
   1  14   5        0.12       -0.57      2.85 o 
   2  14   5        0.74       -1.71      3.42 o 
   3  14   5        3.30        6.85      3.42 o 
   4  14   5        1.81        1.71      3.99 o 
  -8  15   5        2.77       -1.77      1.77 o 
  -7  15   5        0.70       -0.76      1.65 o 
  -6  15   5        1.94        1.71      1.65 o 
  -5  15   5        1.97       -0.19      1.65 o 
  -4  15   5        5.19        3.61      1.65 o 
  -3  15   5        0.45        0.57      1.51 o 
  -2  15   5        5.62        5.05      1.51 o 
  -1  15   5       27.24       21.76      3.14 o 
   0  15   5        3.21        2.35      1.78 o 
   1  15   5        2.55        3.42      3.42 o 
   2  15   5        0.64        0.57      3.42 o 
   3  15   5        3.80        4.56      3.99 o 
   4  15   5       10.18        7.99      4.56 o 
  -6  16   5        0.38       -1.65      1.65 o 
  -5  16   5        8.73        4.74      1.85 o 
  -4  16   5        8.95        6.92      1.85 o 
  -3  16   5        0.66       -0.76      1.65 o 
  -2  16   5       31.09       43.93      3.01 o 
  -1  16   5       18.00       25.10      3.99 o 
   0  16   5        0.27       -0.82      1.78 o 
   1  16   5        0.01       -1.14      3.42 o 
   2  16   5        2.08        1.14      3.42 o 
 -14   0   6        4.99       -0.57      3.99 o 
 -13   0   6        0.53        1.14      3.99 o 
 -12   0   6        0.10       -0.57      3.42 o 
 -11   0   6        4.64        2.28      3.42 o 
 -10   0   6       12.47       12.55      3.99 o 
  -9   0   6      789.17      812.43     31.38 o 
  -8   0   6     1216.35     1154.18     42.79 o 
  -7   0   6      318.63      287.28      8.85 o 
  -6   0   6       19.54       20.87      2.60 o 
  -5   0   6        6.01        6.56      1.31 o 
  -4   0   6      438.08      453.54      8.22 o 
  -3   0   6      202.95      185.83      4.78 o 
  -2   0   6       21.44       29.67      2.42 o 
  -1   0   6      311.64      301.61      6.87 o 
   0   0   6      445.35      416.55      8.94 o 
   1   0   6      115.54      102.28      3.14 o 
   2   0   6       12.51       14.06      1.58 o 
   3   0   6       96.13       93.94      5.71 o 
   4   0   6       95.48       77.44      6.28 o 
   5   0   6        0.51       -1.71      2.85 o 
   6   0   6        3.98        5.89      3.42 o 
   7   0   6        6.04        7.78      2.19 o 
   8   0   6       38.78       51.19      5.13 o 
   9   0   6       25.58       30.57      3.15 o 
  10   0   6        6.46        4.18      2.32 o 
 -15   1   6        3.65        0.57      4.56 o 
 -14   1   6        0.00       -3.99      3.99 o 
 -13   1   6        9.23       12.17      4.28 o 
 -12   1   6        2.85       -2.28      2.42 o 
 -11   1   6        7.61        4.86      2.18 o 
 -10   1   6       38.35       37.89      2.84 o 
  -9   1   6       20.34       29.52      2.59 o 
  -8   1   6      321.36      316.22      7.86 o 
  -7   1   6      446.54      430.95     10.08 o 
  -6   1   6      154.54      157.71      4.04 o 
  -5   1   6       26.81       33.69      1.94 o 
  -4   1   6        2.40        2.96      0.73 o 
  -3   1   6      199.72      190.44      3.36 o 
  -2   1   6        1.72        2.11      0.70 o 
  -1   1   6       22.34       28.58      1.26 o 
   0   1   6      162.94      182.86      3.69 o 
   1   1   6      126.67      122.68      2.72 o 
   2   1   6      107.20      108.07      3.10 o 
   3   1   6      199.28      197.72      6.26 o 
   4   1   6        5.21        3.60      1.51 o 
   5   1   6       15.63       17.95      2.01 o 
   6   1   6        0.98        0.51      1.58 o 
   7   1   6       18.70       15.32      2.03 o 
   8   1   6       15.75       18.40      1.84 o 
   9   1   6        7.01        8.90      1.64 o 
  10   1   6        2.65        1.62      1.64 o 
 -15   2   6        0.57       -3.99      3.99 o 
 -14   2   6        3.05        0.57      4.56 o 
 -13   2   6        0.16       -1.90      2.32 o 
 -12   2   6        0.94       -2.19      2.19 o 
 -11   2   6       22.11       20.62      2.67 o 
 -10   2   6       29.32       32.71      2.69 o 
  -9   2   6        3.44        8.19      1.93 o 
  -8   2   6      144.50      148.76      4.69 o 
  -7   2   6      258.58      263.91      7.47 o 
  -6   2   6       30.97       31.90      2.17 o 
  -5   2   6       19.89       22.16      2.39 o 
  -4   2   6        0.25       -0.54      0.77 o 
  -3   2   6       16.49       15.37      1.02 o 
  -2   2   6       48.80       45.56      1.30 o 
  -1   2   6       42.45       49.46      1.73 o 
   0   2   6       69.67       71.90      2.00 o 
   1   2   6      117.62      138.63      2.76 o 
   2   2   6        0.28        1.11      0.89 o 
   3   2   6        4.03        3.73      1.74 o 
   4   2   6       39.76       39.95      2.35 o 
   5   2   6       39.31       36.71      2.42 o 
   6   2   6       45.46       41.92      2.35 o 
   7   2   6        0.88       -1.51      1.51 o 
   8   2   6        2.72        1.60      1.34 o 
   9   2   6        0.82       -0.52      1.65 o 
  10   2   6        2.86        5.97      2.01 o 
 -15   3   6        5.26       -3.99      4.56 o 
 -14   3   6        0.28       -2.55      2.60 o 
 -13   3   6        1.11       -2.24      2.60 o 
 -12   3   6        0.03       -2.19      2.19 o 
 -11   3   6        4.93        3.16      2.60 o 
 -10   3   6        5.97        1.85      1.85 o 
  -9   3   6        8.27        8.28      1.92 o 
  -8   3   6       63.22       59.30      3.49 o 
  -7   3   6        3.25        3.84      1.25 o 
  -6   3   6        2.47        0.77      0.85 o 
  -5   3   6        0.21       -0.39      1.20 o 
  -4   3   6       27.60       26.28      1.48 o 
  -3   3   6       91.67      101.06      2.20 o 
  -2   3   6       37.76       34.21      1.24 o 
  -1   3   6        0.46        0.35      0.62 o 
   0   3   6       14.09       13.45      0.89 o 
   1   3   6        0.83        0.36      0.84 o 
   2   3   6       14.07       18.75      1.24 o 
   3   3   6       48.57       57.89      2.43 o 
   4   3   6      328.95      325.64      7.86 o 
   5   3   6      159.02      147.98      4.53 o 
   6   3   6        2.89        3.10      1.58 o 
   7   3   6        4.10       -1.43      2.42 o 
   8   3   6        0.00       -1.94      1.94 o 
   9   3   6        6.01        9.27      2.59 o 
  10   3   6        0.01       -1.92      1.92 o 
 -15   4   6        1.51       -3.14      3.14 o 
 -14   4   6        0.01       -2.60      2.60 o 
 -13   4   6        6.15        4.48      2.74 o 
 -12   4   6        1.53       -0.18      2.60 o 
 -11   4   6       35.31       37.60      3.56 o 
 -10   4   6        4.16        4.56      2.60 o 
  -9   4   6       26.47       25.55      3.15 o 
  -8   4   6       38.34       37.81      2.59 o 
  -7   4   6        0.28       -1.13      1.13 o 
  -6   4   6        9.25        8.72      1.38 o 
  -5   4   6       10.07        9.15      1.14 o 
  -4   4   6        0.55        1.76      0.92 o 
  -3   4   6        0.22       -0.51      0.74 o 
  -2   4   6       10.42        8.86      0.93 o 
  -1   4   6       68.74       71.31      1.88 o 
   0   4   6        2.52        1.15      0.79 o 
   1   4   6      181.56      172.43      4.02 o 
   2   4   6       56.63       56.36      2.22 o 
   3   4   6        0.31       -0.29      2.02 o 
   4   4   6      167.22      158.69      6.24 o 
   5   4   6        8.24        7.42      2.42 o 
   6   4   6        0.08       -2.02      2.02 o 
   7   4   6        6.69        3.71      2.42 o 
   8   4   6        7.51        7.77      2.85 o 
   9   4   6        1.89        0.16      4.85 o 
  10   4   6        0.06       -0.19      2.32 o 
 -14   5   6        1.73       -2.74      2.74 o 
 -13   5   6        4.51       -2.20      2.74 o 
 -12   5   6       15.19       12.53      4.28 o 
 -11   5   6       12.93       15.19      3.42 o 
 -10   5   6        0.41       -3.14      3.14 o 
  -9   5   6        0.28       -1.40      2.85 o 
  -8   5   6        0.16        2.49      3.99 o 
  -7   5   6       12.33       15.49      2.08 o 
  -6   5   6       22.89       23.94      1.89 o 
  -5   5   6      257.91      283.67      6.03 o 
  -4   5   6      103.36      104.21      2.62 o 
  -3   5   6        0.00       -0.74      0.74 o 
  -2   5   6        1.63        1.25      0.81 o 
  -1   5   6        0.01       -0.72      0.72 o 
   0   5   6       30.51       35.44      1.43 o 
   1   5   6       12.62       13.25      1.41 o 
   2   5   6       88.74       80.78      2.24 o 
   3   5   6      585.09      587.12     16.54 o 
   4   5   6      253.39      235.77      9.98 o 
   5   5   6        3.49        2.70      2.19 o 
   6   5   6        1.46       -2.28      2.28 o 
   7   5   6        7.11        9.41      2.82 o 
   8   5   6        0.00       -2.85      2.85 o 
   9   5   6        1.03        3.01      2.19 o 
  10   5   6       10.34       11.64      2.85 o 
 -14   6   6        0.02       -0.87      3.01 o 
 -13   6   6        3.36        5.38      3.15 o 
 -12   6   6        2.94        2.19      2.60 o 
 -11   6   6        9.93        3.60      2.60 o 
 -10   6   6        2.52        0.00      3.42 o 
  -9   6   6       42.37       39.51      3.56 o 
  -8   6   6       73.82       75.27      8.27 o 
  -7   6   6       78.86       83.29      4.11 o 
  -6   6   6       45.76       49.50      2.66 o 
  -5   6   6      115.77      116.96      3.81 o 
  -4   6   6       45.76       47.51      2.19 o 
  -3   6   6       11.65       11.59      1.18 o 
  -2   6   6       21.45       21.30      1.39 o 
  -1   6   6        1.66        0.73      0.92 o 
   0   6   6        1.61        0.83      0.92 o 
   1   6   6      420.63      423.92      6.50 o 
   2   6   6        0.65        1.67      0.91 o 
   3   6   6      589.36      592.43     16.74 o 
   4   6   6      128.99      123.97      5.44 o 
   5   6   6       40.00       37.25      3.41 o 
   6   6   6        0.05       -0.52      2.19 o 
   7   6   6        0.58       -1.71      2.85 o 
   8   6   6        0.85       -0.57      3.42 o 
   9   6   6        4.44        6.28      3.99 o 
 -14   7   6        1.09       -2.60      2.60 o 
 -13   7   6        0.01       -1.71      2.60 o 
 -12   7   6        0.06       -2.32      2.32 o 
 -11   7   6        1.33        1.49      2.60 o 
 -10   7   6        7.83        5.75      3.14 o 
  -9   7   6        2.65       -2.13      2.19 o 
  -8   7   6        0.15       -2.02      2.02 o 
  -7   7   6       20.35       24.67      3.01 o 
  -6   7   6       40.58       40.97      2.47 o 
  -5   7   6       30.98       30.81      2.14 o 
  -4   7   6       39.98       39.53      3.01 o 
  -3   7   6       22.39       24.11      1.86 o 
  -2   7   6        7.61        9.28      1.34 o 
  -1   7   6        5.51        6.30      1.30 o 
   0   7   6        0.99        0.35      0.92 o 
   1   7   6       57.51       60.10      2.08 o 
   2   7   6       86.57       85.78      2.65 o 
   3   7   6       37.60       37.83      3.41 o 
   4   7   6      146.41      152.07      6.05 o 
   5   7   6       80.87       87.29      6.28 o 
   6   7   6        0.48       -2.85      2.85 o 
   7   7   6        5.27        1.14      3.42 o 
   8   7   6        9.00        9.70      3.99 o 
 -13   8   6        3.91       -1.43      4.85 o 
 -12   8   6        0.15       -2.60      2.60 o 
 -11   8   6        0.91        0.57      2.60 o 
 -10   8   6        3.94        3.55      2.60 o 
  -9   8   6       44.89       43.39      4.56 o 
  -8   8   6        9.27        7.72      2.60 o 
  -7   8   6       62.07       64.22      3.14 o 
  -6   8   6       17.50       19.36      1.71 o 
  -5   8   6        1.68        0.33      1.20 o 
  -4   8   6        0.03       -1.02      1.40 o 
  -3   8   6       13.03       15.83      2.06 o 
  -2   8   6       30.78       27.31      1.71 o 
  -1   8   6        0.33        0.25      1.09 o 
   0   8   6       23.05       28.60      2.14 o 
   1   8   6      177.23      172.93      4.17 o 
   2   8   6       75.97       82.52      2.72 o 
   3   8   6       47.94       50.94      3.41 o 
   4   8   6        2.03       -1.14      2.85 o 
   5   8   6        3.22        2.28      3.42 o 
   6   8   6        2.73        1.71      3.42 o 
   7   8   6        3.45        1.14      3.42 o 
   8   8   6        0.37       -3.42      3.42 o 
   9   8   6       13.96       15.97      4.56 o 
 -13   9   6        1.65       -2.47      3.01 o 
 -12   9   6        0.47       -2.60      2.60 o 
 -11   9   6        0.06       -1.14      2.85 o 
 -10   9   6        0.05       -2.57      2.57 o 
  -9   9   6        3.54        3.12      2.49 o 
  -8   9   6        3.80       -0.10      1.48 o 
  -7   9   6       12.21        9.57      1.68 o 
  -6   9   6        7.95        4.34      2.06 o 
  -5   9   6        1.12        0.32      1.48 o 
  -4   9   6       10.87        9.06      1.38 o 
  -3   9   6        0.41       -0.96      1.24 o 
  -2   9   6        0.28       -0.12      1.00 o 
  -1   9   6       37.67       34.99      1.97 o 
   0   9   6      114.48      109.68      3.17 o 
   1   9   6       46.12       44.13      2.26 o 
   2   9   6       30.17       33.72      2.41 o 
   3   9   6        5.39        5.48      2.28 o 
   4   9   6       15.74       19.40      3.99 o 
   5   9   6        5.85        3.99      3.42 o 
   6   9   6        3.35        6.85      3.42 o 
   7   9   6       10.13       11.98      3.99 o 
   8   9   6        3.86       11.41      4.56 o 
 -12  10   6       12.82       18.15      3.56 o 
 -11  10   6        2.29       -1.62      2.60 o 
 -10  10   6        0.99       -0.75      1.92 o 
  -9  10   6        3.85        1.71      1.92 o 
  -8  10   6       34.76       41.91      2.43 o 
  -7  10   6       59.64       49.93      2.72 o 
  -6  10   6        1.02        0.77      1.65 o 
  -5  10   6       18.48       16.99      1.62 o 
  -4  10   6       28.31       26.47      1.84 o 
  -3  10   6       54.68       51.17      2.31 o 
  -2  10   6       24.06       25.96      2.22 o 
  -1  10   6       26.96       34.80      1.80 o 
   0  10   6      170.53      160.19      4.28 o 
   1  10   6        7.61        4.93      1.58 o 
   2  10   6        0.15       -1.23      1.23 o 
   3  10   6        7.81       11.22      1.90 o 
   4  10   6        0.01       -2.85      2.85 o 
   5  10   6        2.42        0.00      2.85 o 
   6  10   6       29.27       34.80      5.13 o 
   7  10   6       36.92       50.78      5.71 o 
 -11  11   6        0.07       -2.07      2.07 o 
 -10  11   6       15.85       19.20      2.53 o 
  -9  11   6        1.99        0.85      1.62 o 
  -8  11   6       25.51       26.59      3.07 o 
  -7  11   6       47.37       45.90      3.13 o 
  -6  11   6       22.17       22.13      2.77 o 
  -5  11   6       52.51       56.95      2.43 o 
  -4  11   6        6.49        7.18      1.52 o 
  -3  11   6       41.58       40.80      2.01 o 
  -2  11   6       16.95       12.04      1.59 o 
  -1  11   6       31.74       29.26      1.81 o 
   0  11   6      151.66      153.56      4.28 o 
   1  11   6       88.93       92.66      3.97 o 
   2  11   6       29.89       31.56      2.35 o 
   3  11   6        0.66       -0.95      1.78 o 
   4  11   6        8.76        9.13      3.42 o 
   5  11   6       28.23       35.94      5.13 o 
   6  11   6        3.34        3.99      3.42 o 
   7  11   6        7.06        9.70      3.99 o 
 -11  12   6        8.65        7.42      3.99 o 
 -10  12   6        7.56        7.00      2.32 o 
  -9  12   6        0.13       -1.48      1.48 o 
  -8  12   6        1.17        1.21      1.68 o 
  -7  12   6        2.84        2.52      1.62 o 
  -6  12   6       23.69       26.85      3.13 o 
  -5  12   6        0.01       -1.16      1.30 o 
  -4  12   6        7.40        6.95      1.55 o 
  -3  12   6        0.27        0.90      1.30 o 
  -2  12   6        1.57        0.86      1.40 o 
  -1  12   6       34.89       35.87      2.26 o 
   0  12   6       45.08       39.17      2.26 o 
   1  12   6       20.61       26.18      1.98 o 
   2  12   6        5.96        4.79      1.90 o 
   3  12   6        2.16        4.20      3.42 o 
   4  12   6       20.93       26.24      4.56 o 
   5  12   6        0.05       -2.85      2.85 o 
   6  12   6        1.64        0.00      3.42 o 
  -9  13   6       10.03       10.77      2.10 o 
  -8  13   6        0.76        0.87      1.81 o 
  -7  13   6       12.02       11.38      2.72 o 
  -6  13   6       16.61       19.58      2.10 o 
  -5  13   6       48.40       54.86      3.00 o 
  -4  13   6        9.87        9.31      1.74 o 
  -3  13   6        3.10        1.14      1.51 o 
  -2  13   6       18.32       15.32      1.85 o 
  -1  13   6        5.80        6.86      1.58 o 
   0  13   6        0.42       -1.26      1.26 o 
   1  13   6        2.18        1.48      1.90 o 
   2  13   6       10.20       13.21      3.71 o 
   3  13   6       19.15       25.67      3.99 o 
  -8  14   6       12.42       11.69      2.55 o 
  -7  14   6        1.53       -0.91      1.68 o 
  -6  14   6        1.80        1.31      1.68 o 
  -5  14   6        0.58       -2.25      2.68 o 
  -4  14   6        0.78        0.95      1.65 o 
  -3  14   6        1.63        0.57      1.46 o 
  -2  14   6        1.51        2.37      1.51 o 
  -1  14   6        1.01        0.88      1.51 o 
   0  14   6        5.11        6.00      1.58 o 
   1  14   6        0.99       -1.33      3.42 o 
   2  14   6        5.36        3.42      3.14 o 
   3  14   6        0.07        3.66      2.32 o 
  -6  15   6        9.95        8.41      2.05 o 
  -5  15   6        2.36       -0.57      1.65 o 
  -4  15   6       12.01       18.76      2.60 o 
  -3  15   6       27.22       33.44      3.82 o 
  -2  15   6        0.23       -0.11      1.58 o 
  -1  15   6        7.89        9.77      1.85 o 
   0  15   6        0.13        1.28      2.25 o 
   1  15   6        0.46        1.19      2.19 o 
   2  15   6        1.63        2.52      2.32 o 
 -14   1   7        1.13        0.00      4.56 o 
 -13   1   7        3.62        2.28      4.56 o 
 -12   1   7       14.29       10.24      3.41 o 
 -11   1   7       18.65       24.02      3.63 o 
 -10   1   7       53.18       58.15      4.44 o 
  -9   1   7       23.63       31.19      3.63 o 
  -8   1   7        1.04        2.00      2.42 o 
  -7   1   7       49.29       49.13      4.03 o 
  -6   1   7        0.00       -2.02      2.02 o 
  -5   1   7       16.44       19.15      2.82 o 
  -4   1   7        0.46       -1.24      1.24 o 
  -3   1   7      188.95      186.48      4.45 o 
  -2   1   7      115.59      119.84      2.90 o 
  -1   1   7       31.05       34.28      1.55 o 
   0   1   7        3.82        4.27      1.16 o 
   1   1   7      186.76      173.74      6.45 o 
   2   1   7       41.27       43.65      3.63 o 
   3   1   7        0.99       -2.02      2.02 o 
   4   1   7      154.88      140.94      6.05 o 
   5   1   7       36.90       31.19      2.42 o 
   6   1   7        3.07        1.79      1.66 o 
   7   1   7        5.70        6.29      2.47 o 
   8   1   7        1.24       -0.88      1.59 o 
   9   1   7        1.34        1.23      2.53 o 
 -14   2   7        8.44        4.56      5.13 o 
 -13   2   7        0.10       -3.99      3.99 o 
 -12   2   7        3.63       -2.85      3.99 o 
 -11   2   7        9.68        8.79      3.42 o 
 -10   2   7        3.44        5.13      2.60 o 
  -9   2   7        1.33        0.86      2.42 o 
  -8   2   7        1.46        3.14      2.42 o 
  -7   2   7       10.65        8.60      3.14 o 
  -6   2   7       12.78       17.71      3.71 o 
  -5   2   7        2.55       -1.24      1.31 o 
  -4   2   7       60.26       55.16      2.69 o 
  -3   2   7        3.99        3.60      1.13 o 
  -2   2   7       27.41       29.65      1.81 o 
  -1   2   7      192.57      195.10      4.86 o 
   0   2   7       47.32       49.18      2.14 o 
   1   2   7      117.91      117.51      4.02 o 
   2   2   7      122.14      118.63      5.44 o 
   3   2   7        5.68        4.65      2.60 o 
   4   2   7        6.37        6.66      1.77 o 
   5   2   7        0.19       -1.51      1.51 o 
   6   2   7        2.00        0.77      1.58 o 
   7   2   7        5.98        5.71      2.01 o 
   8   2   7        0.19       -1.66      1.66 o 
   9   2   7        2.05        0.56      3.50 o 
 -14   3   7        2.16       -2.85      4.56 o 
 -13   3   7        0.00       -2.85      4.56 o 
 -12   3   7        5.55        1.71      4.56 o 
 -11   3   7        1.37        3.34      2.74 o 
 -10   3   7        3.65        3.57      2.07 o 
  -9   3   7        2.72       -1.61      2.19 o 
  -8   3   7        3.36        1.75      1.85 o 
  -7   3   7       11.75       14.04      3.01 o 
  -6   3   7       14.85       16.56      2.01 o 
  -5   3   7      111.63      110.41      3.77 o 
  -4   3   7       66.25       57.52      2.69 o 
  -3   3   7        5.16        3.48      1.35 o 
  -2   3   7       80.55       82.55      3.26 o 
  -1   3   7        0.84        1.54      1.58 o 
   0   3   7       18.88       21.93      1.35 o 
   1   3   7       55.05       52.70      3.82 o 
   2   3   7       46.86       52.60      3.82 o 
   3   3   7       76.16       74.95      4.44 o 
   4   3   7        2.91       -1.45      2.19 o 
   5   3   7       31.70       27.01      3.41 o 
   6   3   7       11.56        7.37      2.60 o 
   7   3   7       22.44       24.05      3.42 o 
   8   3   7        1.90       -1.55      1.92 o 
   9   3   7        8.92        9.05      2.42 o 
 -14   4   7        0.53       -3.99      4.56 o 
 -13   4   7        0.81       -3.99      3.99 o 
 -12   4   7        0.56       -2.60      2.60 o 
 -11   4   7       21.51       17.74      3.27 o 
 -10   4   7        0.23        1.80      2.60 o 
  -9   4   7       66.84       64.87      4.85 o 
  -8   4   7        1.76        4.05      2.17 o 
  -7   4   7       64.22       64.12      4.65 o 
  -6   4   7       15.45       14.36      2.01 o 
  -5   4   7        3.69        5.24      1.58 o 
  -4   4   7       24.72       21.78      2.26 o 
  -3   4   7        2.31        1.71      3.42 o 
  -2   4   7        1.30        0.00      2.02 o 
  -1   4   7       33.30       32.89      2.51 o 
   0   4   7      108.98      108.93      3.93 o 
   1   4   7      555.71      528.79     15.12 o 
   2   4   7        3.30        2.85      2.42 o 
   3   4   7       38.35       45.93      4.03 o 
   4   4   7       14.04       12.58      2.82 o 
   5   4   7        3.84        2.57      2.57 o 
   6   4   7        4.92        4.52      2.60 o 
   7   4   7        0.02       -2.42      2.42 o 
   8   4   7        2.22       -2.42      2.42 o 
   9   4   7        2.41       -0.57      3.99 o 
 -14   5   7        0.30       -3.01      3.01 o 
 -13   5   7        0.57       -3.01      3.01 o 
 -12   5   7        1.29       -2.60      2.60 o 
 -11   5   7        1.15       -1.18      2.60 o 
 -10   5   7       11.72       11.30      3.01 o 
  -9   5   7       13.06       15.72      3.42 o 
  -8   5   7        0.39       -1.92      2.19 o 
  -7   5   7       12.23       11.80      1.97 o 
  -6   5   7       12.34        7.64      1.92 o 
  -5   5   7       11.19        9.39      1.92 o 
  -4   5   7       43.90       39.58      2.59 o 
  -3   5   7       99.06       94.04      3.59 o 
  -2   5   7        0.03       -2.02      2.02 o 
  -1   5   7        3.56        4.93      2.19 o 
   0   5   7       10.72       10.83      1.71 o 
   1   5   7       14.92       17.12      3.01 o 
   2   5   7       17.40       22.68      3.01 o 
   3   5   7       17.36       19.77      3.01 o 
   4   5   7       12.19       10.76      3.01 o 
   5   5   7        6.33        3.82      2.60 o 
   6   5   7        0.02       -1.82      2.19 o 
   7   5   7        0.84       -2.60      2.60 o 
   8   5   7        4.61        0.00      3.99 o 
 -13   6   7        3.94       -3.01      3.01 o 
 -12   6   7        0.09       -2.82      2.82 o 
 -11   6   7        0.22       -1.54      2.60 o 
 -10   6   7        0.01       -2.60      2.60 o 
  -9   6   7        3.12       -1.35      2.28 o 
  -8   6   7        1.58        2.14      2.57 o 
  -7   6   7       27.92       26.41      3.99 o 
  -6   6   7       30.77       32.36      2.59 o 
  -5   6   7       11.55       10.63      1.80 o 
  -4   6   7        0.21       -1.22      1.40 o 
  -3   6   7        0.59       -0.70      1.51 o 
  -2   6   7       35.34       38.64      2.59 o 
  -1   6   7        4.34        3.53      4.28 o 
   0   6   7       32.60       38.56      2.47 o 
   1   6   7      117.12      129.29      4.18 o 
   2   6   7       72.11       73.50      4.44 o 
   3   6   7       15.65       20.54      3.01 o 
   4   6   7        0.88       -1.43      2.42 o 
   5   6   7        1.43       -1.71      2.42 o 
   6   6   7        0.82        0.86      3.14 o 
   7   6   7        0.27       -3.42      3.42 o 
 -13   7   7        6.38        0.84      3.41 o 
 -12   7   7        3.65       -2.62      3.01 o 
 -11   7   7       17.18       12.75      6.56 o 
 -10   7   7       13.54       12.36      3.01 o 
  -9   7   7        3.39        1.36      2.60 o 
  -8   7   7        0.04        0.33      3.14 o 
  -7   7   7        8.59        7.42      2.60 o 
  -6   7   7        0.40       -2.02      2.02 o 
  -5   7   7       82.18       71.97      7.13 o 
  -4   7   7       41.40       38.88      2.98 o 
  -3   7   7       22.55       20.70      1.81 o 
  -2   7   7        4.78        4.21      1.38 o 
  -1   7   7        0.81        0.29      1.19 o 
   0   7   7       74.70       75.68      3.16 o 
   1   7   7        5.19        7.49      2.30 o 
   2   7   7       55.64       55.24      3.82 o 
   3   7   7       40.99       44.65      3.82 o 
   4   7   7       14.68       12.00      2.74 o 
   5   7   7        2.29        3.42      3.42 o 
   6   7   7        1.95       -3.42      3.42 o 
   7   7   7        9.29        2.28      3.99 o 
   8   7   7        0.38        3.42      3.99 o 
 -12   8   7        0.04       -3.01      3.01 o 
 -11   8   7        1.08       -1.22      2.74 o 
 -10   8   7        0.48        1.62      2.60 o 
  -9   8   7        3.14       -1.27      5.42 o 
  -8   8   7       20.30       18.81      4.56 o 
  -7   8   7       87.10       78.73      6.85 o 
  -6   8   7        1.99        0.29      5.13 o 
  -5   8   7       22.81       23.78      3.00 o 
  -4   8   7       48.99       44.92      3.40 o 
  -3   8   7        0.02       -1.26      1.26 o 
  -2   8   7       37.57       36.97      2.18 o 
  -1   8   7       17.49       20.37      2.42 o 
   0   8   7       35.73       38.19      2.70 o 
   1   8   7        2.07        1.16      1.63 o 
   2   8   7        0.63       -2.18      2.19 o 
   3   8   7        8.11        7.68      2.60 o 
   4   8   7        0.34       -2.85      2.85 o 
   5   8   7        6.36        9.13      3.99 o 
   6   8   7        0.84       -3.42      3.42 o 
   7   8   7        0.61       -2.85      3.42 o 
 -12   9   7        0.33       -2.82      2.82 o 
 -11   9   7        4.00       -0.90      2.74 o 
 -10   9   7       18.44       19.67      4.28 o 
  -9   9   7        5.46        3.18      2.74 o 
  -8   9   7       35.27       34.50      5.13 o 
  -7   9   7       36.04       30.84      5.42 o 
  -6   9   7       19.41       17.38      2.49 o 
  -5   9   7        0.02       -1.19      1.58 o 
  -4   9   7       55.93       55.46      2.81 o 
  -3   9   7       38.16       41.11      3.49 o 
  -2   9   7       10.83        9.32      3.00 o 
  -1   9   7       64.75       62.33      2.59 o 
   0   9   7       85.80       87.34      2.99 o 
   1   9   7        0.81       -1.27      1.27 o 
   2   9   7       48.20       46.78      5.13 o 
   3   9   7       32.76       33.66      4.56 o 
   4   9   7       18.13       17.69      3.99 o 
   5   9   7       23.23       32.52      5.13 o 
   6   9   7        0.19        2.28      3.42 o 
 -11  10   7        6.18        1.36      3.15 o 
 -10  10   7        1.51       -0.65      3.01 o 
  -9  10   7        2.70       -0.57      2.74 o 
  -8  10   7        4.37        0.66      2.60 o 
  -7  10   7        0.04       -0.85      1.92 o 
  -6  10   7       28.18       29.31      4.49 o 
  -5  10   7        1.31        1.04      1.74 o 
  -4  10   7        0.16       -1.58      1.58 o 
  -3  10   7       17.08       20.13      2.26 o 
  -2  10   7       24.77       27.80      2.32 o 
  -1  10   7        2.57        4.60      1.71 o 
   0  10   7        0.00       -1.00      1.58 o 
   1  10   7        0.66       -1.43      3.14 o 
   2  10   7        0.17        0.06      1.78 o 
   3  10   7        8.69        3.99      3.42 o 
   4  10   7        0.08       -1.71      2.85 o 
   5  10   7        0.02        1.71      3.42 o 
   6  10   7       14.17       19.40      4.56 o 
 -10  11   7       14.45        8.49      3.56 o 
  -9  11   7       11.05        6.81      8.27 o 
  -8  11   7        3.36        2.85      3.23 o 
  -7  11   7        6.09        9.03      2.26 o 
  -6  11   7        3.00        4.76      1.92 o 
  -5  11   7        2.81        1.74      1.80 o 
  -4  11   7       24.59       23.65      2.47 o 
  -3  11   7       29.21       29.87      2.66 o 
  -2  11   7       41.15       40.47      2.81 o 
  -1  11   7        0.07        0.23      1.90 o 
   0  11   7        0.18       -0.91      3.14 o 
   1  11   7       12.94       17.69      3.42 o 
   2  11   7        0.29       -1.78      1.78 o 
   3  11   7        4.72       -2.28      2.85 o 
   4  11   7       18.91       21.68      4.56 o 
   5  11   7        0.85        1.71      3.42 o 
  -9  12   7       34.82       36.42      4.11 o 
  -8  12   7       39.77       46.32      3.05 o 
  -7  12   7       39.63       47.47      3.05 o 
  -6  12   7        6.54       10.10      2.39 o 
  -5  12   7        9.37        9.18      1.81 o 
  -4  12   7       10.42        9.70      1.71 o 
  -3  12   7        0.85        0.19      1.38 o 
  -2  12   7        7.30       12.01      2.42 o 
  -1  12   7       15.04       18.04      3.14 o 
   0  12   7       10.32        6.85      2.19 o 
   1  12   7        0.44        1.94      3.14 o 
   2  12   7        0.31        0.57      2.28 o 
   4  12   7        1.24       -2.85      3.42 o 
  -8  13   7        3.95        4.22      2.31 o 
  -7  13   7        0.90        0.45      1.77 o 
  -6  13   7        0.00        1.95      1.62 o 
  -5  13   7        0.28       -1.36      1.59 o 
  -4  13   7        0.07       -1.14      1.74 o 
  -3  13   7       15.19       12.46      1.98 o 
  -2  13   7       21.72       21.75      2.30 o 
  -1  13   7        2.06       -0.68      2.00 o 
   0  13   7        0.00       -1.76      2.19 o 
   1  13   7        0.35       -1.90      1.90 o 
   2  13   7        3.35        3.99      2.85 o 
  -6  14   7       10.62       10.27      2.31 o 
  -5  14   7        0.06       -1.74      1.74 o 
  -4  14   7        0.59        0.17      1.74 o 
  -3  14   7        0.48        0.07      1.74 o 
  -2  14   7        2.60        3.05      1.84 o 
  -1  14   7        4.05        9.54      1.85 o 
   0  14   7        1.18        4.23      3.71 o 
   1  14   7        1.47        2.85      3.99 o 
 -13   0   8        4.87        4.56      4.56 o 
 -12   0   8      106.36      126.09      9.70 o 
 -11   0   8      143.46      145.48      9.70 o 
 -10   0   8       50.00       65.04      7.42 o 
  -9   0   8       19.01       37.08      6.28 o 
  -8   0   8        3.35        4.56      4.56 o 
  -7   0   8       49.50       53.06      6.28 o 
  -6   0   8       94.76       95.28      7.42 o 
  -5   0   8        3.03        4.56      3.99 o 
  -4   0   8       39.70       45.64      5.71 o 
  -3   0   8       45.33       42.79      5.13 o 
  -2   0   8       43.11       42.79      5.71 o 
  -1   0   8        0.64       -2.28      2.85 o 
   0   0   8        2.58        6.28      3.99 o 
   1   0   8        2.56        0.57      3.42 o 
   2   0   8       43.42       52.49      5.71 o 
   3   0   8        0.07       -1.71      3.42 o 
   4   0   8        2.09        1.71      3.99 o 
   5   0   8       19.29       17.68      2.74 o 
   6   0   8       22.03       33.03      3.27 o 
   7   0   8        3.56        4.61      2.32 o 
 -13   1   8        2.89       -1.14      4.56 o 
 -12   1   8        0.00        5.42      3.23 o 
 -11   1   8       43.34       56.60      5.03 o 
 -10   1   8      199.95      208.94      8.47 o 
  -9   1   8       98.70       86.61      5.44 o 
  -8   1   8        0.24       -1.23      2.60 o 
  -7   1   8        3.16        2.28      2.82 o 
  -6   1   8        1.74        1.93      2.60 o 
  -5   1   8        3.47       -2.42      2.42 o 
  -4   1   8        0.65       -2.07      2.19 o 
  -3   1   8       52.60       48.97      3.82 o 
  -2   1   8       81.72       76.97      4.44 o 
  -1   1   8        5.70        4.39      2.60 o 
   0   1   8      211.10      216.30      8.07 o 
   1   1   8       15.81        9.94      5.42 o 
   2   1   8       28.47       30.15      7.42 o 
   3   1   8        0.37       -2.42      2.42 o 
   4   1   8        0.03       -0.41      1.66 o 
   5   1   8        0.04       -1.66      1.66 o 
   6   1   8       19.13       19.32      2.42 o 
   7   1   8        0.96       -0.47      2.01 o 
 -13   2   8        5.10        7.99      5.13 o 
 -12   2   8        1.33       -4.56      4.56 o 
 -11   2   8        9.27       11.70      3.63 o 
 -10   2   8       45.33       55.36      4.84 o 
  -9   2   8       20.58       18.08      3.63 o 
  -8   2   8        0.01       -2.60      2.60 o 
  -7   2   8        7.11        9.85      3.01 o 
  -6   2   8        0.48        0.57      2.42 o 
  -5   2   8       26.36       27.70      3.63 o 
  -4   2   8        2.93        3.29      2.60 o 
  -3   2   8       14.45       17.44      3.01 o 
  -2   2   8        9.59        7.99      2.82 o 
  -1   2   8       33.22       33.57      3.63 o 
   0   2   8        5.92       12.03      2.82 o 
   1   2   8        0.47       -1.71      2.42 o 
   2   2   8       78.73       78.89      4.63 o 
   3   2   8       14.46       13.26      3.23 o 
   4   2   8        2.73        0.57      2.42 o 
   5   2   8        1.80        0.66      2.60 o 
   6   2   8        2.49       -0.88      3.99 o 
   7   2   8        2.24        3.49      2.07 o 
 -13   3   8        1.81       -1.14      4.56 o 
 -12   3   8        1.53       -1.71      4.56 o 
 -11   3   8       12.98       10.27      5.13 o 
 -10   3   8        8.98        3.77      3.42 o 
  -9   3   8        4.11       10.55      3.23 o 
  -8   3   8        4.77        2.41      2.60 o 
  -7   3   8        0.71        0.09      2.60 o 
  -6   3   8       31.40       42.51      4.03 o 
  -5   3   8        1.72        2.00      2.42 o 
  -4   3   8        8.63        7.70      2.82 o 
  -3   3   8        0.03       -0.88      3.42 o 
  -2   3   8        6.08        5.99      2.42 o 
  -1   3   8        0.47       -0.88      3.42 o 
   0   3   8        2.32        1.71      2.42 o 
   1   3   8       49.29       52.59      4.03 o 
   2   3   8      162.57      166.24      8.84 o 
   3   3   8        0.02       -2.19      2.19 o 
   4   3   8        5.11        2.57      2.82 o 
   5   3   8        0.52       -2.42      2.42 o 
   6   3   8        0.43       -2.42      2.42 o 
   7   3   8        4.21        2.00      2.82 o 
 -13   4   8        3.47        0.00      5.13 o 
 -12   4   8        3.89        0.57      4.56 o 
 -11   4   8        4.98        1.14      4.56 o 
 -10   4   8        7.99       10.27      4.56 o 
  -9   4   8        2.98       -2.28      3.99 o 
  -8   4   8        4.39        4.28      2.82 o 
  -7   4   8        9.76       10.88      3.71 o 
  -6   4   8        3.48        3.64      2.60 o 
  -5   4   8        0.71       -0.29      2.42 o 
  -4   4   8        5.55        4.28      2.57 o 
  -3   4   8        2.72        2.85      2.42 o 
  -2   4   8       13.60       11.51      3.42 o 
  -1   4   8        2.17        2.90      2.60 o 
   0   4   8       12.45       16.95      3.23 o 
   1   4   8      153.78      145.99      6.24 o 
   2   4   8       40.54       41.56      4.22 o 
   3   4   8        1.89        0.04      2.60 o 
   4   4   8        0.34       -2.42      2.42 o 
   5   4   8        9.98       10.27      3.01 o 
   6   4   8        3.00        4.28      2.82 o 
   7   4   8        3.56        3.14      3.23 o 
 -13   5   8        0.10       -2.85      5.13 o 
 -12   5   8        0.25       -4.56      4.56 o 
 -11   5   8        0.58        1.14      4.56 o 
 -10   5   8        5.91       10.27      5.13 o 
  -9   5   8        3.22       -1.71      3.99 o 
  -8   5   8       16.25       20.54      5.13 o 
  -7   5   8       30.18       32.68      3.82 o 
  -6   5   8        1.41        0.31      2.85 o 
  -5   5   8        4.43        4.96      2.60 o 
  -4   5   8        8.79        9.98      2.82 o 
  -3   5   8        7.16        6.80      2.60 o 
  -2   5   8        6.13        6.85      3.99 o 
  -1   5   8       18.59       23.88      3.41 o 
   0   5   8      188.87      181.28      7.05 o 
   1   5   8       85.27       88.18      5.03 o 
   2   5   8        4.54       -1.32      2.60 o 
   3   5   8        0.61       -2.60      2.60 o 
   4   5   8        1.66       -1.18      2.60 o 
   5   5   8        3.89        0.88      2.60 o 
   6   5   8        1.80       -1.89      2.60 o 
 -12   6   8        2.70        0.00      4.56 o 
 -11   6   8       23.28       17.29      9.70 o 
 -10   6   8        0.80       -1.67      2.60 o 
  -9   6   8       20.80       14.39      3.15 o 
  -8   6   8        1.50       -2.18      2.19 o 
  -7   6   8       13.65        9.94      2.74 o 
  -6   6   8       12.95       13.63      3.99 o 
  -5   6   8        0.82       -1.87      2.19 o 
  -4   6   8        0.34       -1.09      2.57 o 
  -3   6   8        5.97        5.88      2.60 o 
  -2   6   8      126.05      110.40      5.44 o 
  -1   6   8       18.66       21.53      3.41 o 
   0   6   8      133.72      135.16      5.84 o 
   1   6   8      137.08      129.08      5.84 o 
   2   6   8       84.94       78.47      4.84 o 
   3   6   8        5.64       -2.42      2.42 o 
   4   6   8        7.13        3.71      2.82 o 
   5   6   8        0.00       -2.60      2.60 o 
   6   6   8        8.74       12.55      4.56 o 
 -12   7   8        1.84       -3.67      4.28 o 
 -11   7   8        2.36       -2.09      3.01 o 
 -10   7   8        0.99        0.08      2.74 o 
  -9   7   8        4.87        7.74      2.74 o 
  -8   7   8        6.64        6.06      2.60 o 
  -7   7   8        0.94       -0.62      2.19 o 
  -6   7   8        8.36        4.28      2.32 o 
  -5   7   8        0.65       -0.26      2.19 o 
  -4   7   8        4.17        3.55      2.60 o 
  -3   7   8        0.05       -2.07      2.19 o 
  -2   7   8       11.76       12.79      2.82 o 
  -1   7   8       32.94       36.23      3.99 o 
   0   7   8        0.50       -2.42      2.42 o 
   1   7   8       48.68       54.32      4.56 o 
   2   7   8       40.44       43.17      4.22 o 
   3   7   8       12.58       11.41      3.01 o 
   4   7   8        1.48       -1.62      2.60 o 
   5   7   8        2.77        1.71      3.42 o 
   6   7   8       17.70       23.96      5.13 o 
 -11   8   8        4.74        0.15      3.01 o 
 -10   8   8       10.29        7.95      3.15 o 
  -9   8   8        5.01        2.09      3.01 o 
  -8   8   8        0.06       -1.71      3.71 o 
  -7   8   8        0.46       -2.19      2.19 o 
  -6   8   8        0.44       -0.05      2.19 o 
  -5   8   8        2.55        1.38      2.32 o 
  -4   8   8        4.74        3.00      2.32 o 
  -3   8   8        0.08        1.14      3.42 o 
  -2   8   8       87.90       88.42      4.79 o 
  -1   8   8       16.25       16.33      3.15 o 
   0   8   8       10.97        8.80      2.74 o 
   1   8   8        0.01       -0.10      2.85 o 
   2   8   8        0.01       -1.89      2.60 o 
   3   8   8        2.76       -0.31      3.42 o 
   4   8   8        1.01        0.00      3.42 o 
   5   8   8        0.09        2.28      3.99 o 
 -10   9   8        3.11       -2.24      3.01 o 
  -9   9   8        1.34        0.00      2.82 o 
  -8   9   8        0.45        0.24      2.74 o 
  -7   9   8        0.25       -0.86      2.32 o 
  -6   9   8        3.59        1.54      2.60 o 
  -5   9   8        0.23       -0.48      2.85 o 
  -4   9   8        3.62        1.92      2.19 o 
  -3   9   8       37.44       34.06      3.32 o 
  -2   9   8       53.04       54.53      7.13 o 
  -1   9   8       13.46       13.10      2.26 o 
   0   9   8       21.64       23.00      2.32 o 
   1   9   8        5.12        5.79      2.74 o 
   2   9   8        5.24        3.42      3.42 o 
   3   9   8        0.16       -2.85      2.85 o 
   4   9   8        8.20       11.98      3.99 o 
 -10  10   8       11.52        1.71      3.99 o 
  -9  10   8        1.39       -1.71      2.82 o 
  -8  10   8        0.15        0.13      2.60 o 
  -7  10   8        0.68        2.72      2.60 o 
  -6  10   8       19.84       18.56      3.15 o 
  -5  10   8       11.09        6.79      2.14 o 
  -4  10   8       17.80       21.45      2.47 o 
  -3  10   8       24.30       23.72      2.53 o 
  -2  10   8        7.71        9.11      2.85 o 
  -1  10   8        0.43       -1.24      1.98 o 
   0  10   8        1.83        1.76      2.42 o 
   1  10   8        0.98        1.71      3.42 o 
   2  10   8        5.21        3.99      3.42 o 
   3  10   8       11.37       17.12      3.99 o 
  -8  11   8       13.81       10.45      3.15 o 
  -7  11   8       15.14       15.90      4.85 o 
  -6  11   8        4.19        4.93      2.14 o 
  -5  11   8        5.71        2.18      2.14 o 
  -4  11   8        3.87        2.77      2.13 o 
  -3  11   8       60.39       54.88      3.21 o 
  -2  11   8       79.90       81.14      5.71 o 
  -1  11   8       19.01       19.40      3.42 o 
   0  11   8        0.47        0.00      2.28 o 
  -7  12   8        2.44        3.84      3.01 o 
  -6  12   8        0.52        0.21      2.14 o 
  -5  12   8        4.12        0.26      2.49 o 
  -4  12   8        4.27        1.43      2.07 o 
  -3  12   8        5.18        3.71      1.98 o 
  -2  12   8       10.40        6.56      2.57 o 
  -1  12   8        7.80        7.42      3.42 o 
   0  12   8        0.20       -1.71      2.28 o 
  -4  13   8        0.76       -1.14      3.42 o 
  -3  13   8        0.69        5.71      3.42 o 
  -2  13   8        1.05       -1.14      3.42 o 
 -12   1   9        8.25       15.69      4.03 o 
 -11   1   9        1.09        0.57      3.63 o 
 -10   1   9       13.93       17.13      4.03 o 
  -9   1   9        0.57       -3.23      3.23 o 
  -8   1   9        2.10       -3.23      3.23 o 
  -7   1   9        2.49       -2.05      5.13 o 
  -6   1   9       29.58       34.14      4.03 o 
  -5   1   9       24.45       21.25      3.63 o 
  -4   1   9       13.34       15.12      3.23 o 
  -3   1   9        0.41        0.86      2.82 o 
  -2   1   9       58.15       60.56      4.44 o 
  -1   1   9        0.02       -1.14      2.82 o 
   0   1   9       26.86       27.31      3.82 o 
   1   1   9       73.80       82.59      5.03 o 
   2   1   9       23.60       19.89      3.63 o 
   3   1   9        0.03       -1.43      3.14 o 
   4   1   9        6.16        6.28      3.23 o 
   5   1   9        0.83       -2.82      2.82 o 
 -12   2   9        0.94        8.56      5.71 o 
 -11   2   9        0.05        5.71      3.63 o 
 -10   2   9        0.68        3.14      3.63 o 
  -9   2   9       10.29       10.27      3.63 o 
  -8   2   9        0.41       -5.13      5.13 o 
  -7   2   9        8.00        6.28      3.23 o 
  -6   2   9        0.12        0.86      2.82 o 
  -5   2   9       20.61       20.93      3.71 o 
  -4   2   9       30.12       35.09      4.03 o 
  -3   2   9       24.36       25.39      3.63 o 
  -2   2   9       11.11       10.55      3.23 o 
  -1   2   9      111.37      116.57      5.84 o 
   0   2   9        9.63        9.41      3.23 o 
   1   2   9        2.43       -1.43      2.82 o 
   2   2   9        2.24        1.43      2.82 o 
   3   2   9        2.19       -3.14      3.14 o 
   4   2   9        0.33       -2.60      2.60 o 
   5   2   9        3.23        1.03      3.01 o 
 -12   3   9        3.91        0.57      4.56 o 
 -11   3   9        0.58        4.56      5.13 o 
 -10   3   9        0.84       -1.71      4.56 o 
  -9   3   9        1.34       -1.71      4.28 o 
  -8   3   9       12.83       12.81      4.28 o 
  -7   3   9       17.73       12.55      3.63 o 
  -6   3   9        2.36        0.27      4.56 o 
  -5   3   9       28.60       29.04      3.82 o 
  -4   3   9        8.78        9.70      3.23 o 
  -3   3   9        3.62        3.14      3.14 o 
  -2   3   9        2.15        2.85      2.82 o 
  -1   3   9        0.48       -2.24      2.60 o 
   0   3   9        0.13       -2.60      2.60 o 
   1   3   9       12.46       11.70      3.23 o 
   2   3   9        6.23        3.14      2.82 o 
   3   3   9       10.85        9.90      3.41 o 
   4   3   9        9.10        8.56      3.23 o 
   5   3   9        2.73       -1.43      2.82 o 
 -11   4   9        5.03        7.99      5.13 o 
 -10   4   9        4.85        1.71      4.56 o 
  -9   4   9        6.27        9.70      5.13 o 
  -8   4   9        0.03       -2.82      2.82 o 
  -7   4   9        0.24       -0.86      2.82 o 
  -6   4   9        0.96        0.86      2.82 o 
  -5   4   9        0.19       -1.71      2.60 o 
  -4   4   9        3.70        0.86      2.82 o 
  -3   4   9       13.01       16.00      3.23 o 
  -2   4   9      118.77      120.42      5.84 o 
  -1   4   9       42.44       39.94      4.22 o 
   0   4   9        3.20        3.00      3.01 o 
   1   4   9       16.61       11.41      3.23 o 
   2   4   9        7.74        4.83      4.56 o 
   3   4   9        0.46        0.29      2.82 o 
   4   4   9        0.75       -0.30      3.01 o 
 -11   5   9        0.35       -0.57      4.56 o 
 -10   5   9        0.53        3.99      4.56 o 
  -9   5   9        0.02       -3.42      3.99 o 
  -8   5   9        3.49        6.28      4.56 o 
  -7   5   9       10.50        8.18      3.01 o 
  -6   5   9       40.69       43.99      4.22 o 
  -5   5   9        0.14       -2.00      2.42 o 
  -4   5   9        0.23       -3.14      3.14 o 
  -3   5   9       10.04       10.55      3.23 o 
  -2   5   9        0.05       -0.88      2.60 o 
  -1   5   9        3.55        6.09      3.01 o 
   0   5   9        1.86        1.14      2.82 o 
   1   5   9        3.33        1.64      3.01 o 
   2   5   9        3.09       -1.71      2.82 o 
   3   5   9        0.01       -2.60      2.60 o 
   4   5   9        0.44       -2.57      2.82 o 
 -11   6   9        0.11        0.57      4.56 o 
 -10   6   9        1.15        5.13      4.56 o 
  -9   6   9       11.06       13.12      5.13 o 
  -8   6   9        6.70        2.85      3.99 o 
  -7   6   9        0.09       -0.57      3.99 o 
  -6   6   9        1.04        1.14      3.99 o 
  -5   6   9        2.19       -0.22      2.85 o 
  -4   6   9       15.19       14.66      3.23 o 
  -3   6   9        1.38       -0.39      2.60 o 
  -2   6   9       52.99       55.48      4.38 o 
  -1   6   9       14.07       16.03      3.41 o 
   0   6   9        0.43       -3.14      3.14 o 
   1   6   9        0.15       -2.60      2.60 o 
   2   6   9        3.28       -2.82      2.82 o 
   3   6   9        1.03       -0.90      2.74 o 
   4   6   9        2.18       -0.84      3.99 o 
 -10   7   9        0.97       -1.71      3.99 o 
  -9   7   9        1.11        3.99      4.56 o 
  -8   7   9       12.89        7.42      5.13 o 
  -7   7   9       11.63        6.85      4.56 o 
  -6   7   9       21.51       17.69      5.13 o 
  -5   7   9        9.81       11.98      4.56 o 
  -4   7   9        8.29        3.91      4.56 o 
  -3   7   9        8.00        5.99      2.82 o 
  -2   7   9        0.04        0.61      2.60 o 
  -1   7   9       19.79       22.49      4.85 o 
   0   7   9       29.76       31.88      5.71 o 
   1   7   9        2.68       -2.74      2.74 o 
   2   7   9        1.64       -0.49      2.74 o 
   3   7   9        2.67        4.72      3.01 o 
  -9   8   9        2.56        2.28      4.56 o 
  -8   8   9        8.70       10.84      5.13 o 
  -7   8   9        4.77        9.70      4.56 o 
  -6   8   9        0.75       -3.99      3.99 o 
  -5   8   9        5.96        5.71      4.56 o 
  -4   8   9       14.16        7.42      4.56 o 
  -3   8   9        0.28       -1.14      3.99 o 
  -2   8   9        4.46       -2.60      2.60 o 
  -1   8   9        0.32       -3.42      3.42 o 
   0   8   9       12.01       13.21      3.41 o 
   1   8   9        0.19       -2.74      2.74 o 
   2   8   9        0.24       -2.20      2.74 o 
  -8   9   9        0.48        1.71      4.56 o 
  -7   9   9        6.97       10.27      5.13 o 
  -6   9   9       16.37       17.12      5.13 o 
  -5   9   9        2.33       -2.28      3.99 o 
  -4   9   9        7.18        2.85      4.56 o 
  -3   9   9       31.85       30.81      5.71 o 
  -2   9   9        2.13       -3.99      3.99 o 
  -1   9   9       10.34        5.13      4.56 o 
   0   9   9       14.14       16.60      3.56 o 
   1   9   9        0.34       -1.30      2.74 o 
  -7  10   9        0.79        3.99      5.13 o 
  -6  10   9        0.89        1.71      4.56 o 
  -5  10   9        7.23        7.99      4.56 o 
  -4  10   9        1.54       -2.85      3.99 o 
  -3  10   9        2.24        4.56      4.56 o 
  -2  10   9        0.01       -1.14      4.56 o 
  -1  10   9        0.03       -4.56      4.56 o 
 -10   0  10       13.42       15.97      6.28 o 
  -9   0  10       15.18       19.40      6.28 o 
  -8   0  10        0.73       -4.56      4.56 o 
  -7   0  10        4.66       -0.57      4.56 o 
  -6   0  10        3.49        0.00      4.56 o 
  -5   0  10        6.93        9.13      5.13 o 
  -4   0  10        0.02       -1.14      4.56 o 
  -3   0  10        6.16        4.56      4.56 o 
  -2   0  10        9.65        8.56      5.13 o 
  -1   0  10        0.03       -3.99      3.99 o 
   0   0  10       15.79       14.26      5.13 o 
   1   0  10        0.73        0.00      3.99 o 
   2   0  10        6.12        2.28      4.56 o 
 -10   1  10        3.20        1.02      3.82 o 
  -9   1  10        0.02       -0.97      6.85 o 
  -8   1  10        0.31       -3.42      3.42 o 
  -7   1  10        0.17       -3.01      3.01 o 
  -6   1  10        5.26        4.80      3.41 o 
  -5   1  10       33.00       33.97      4.44 o 
  -4   1  10        7.59        0.86      3.23 o 
  -3   1  10       14.14       15.12      3.63 o 
  -2   1  10       38.45       39.97      4.44 o 
  -1   1  10        3.59        2.57      3.23 o 
   0   1  10        5.90        1.83      6.85 o 
   1   1  10        0.64       -2.28      2.82 o 
   2   1  10        1.11       -3.42      3.42 o 
 -10   2  10        0.32       -2.00      3.71 o 
  -9   2  10        0.28        2.00      4.85 o 
  -8   2  10        5.64        3.71      3.63 o 
  -7   2  10        1.14        0.57      3.23 o 
  -6   2  10        2.99       -2.47      3.01 o 
  -5   2  10        1.52        1.71      3.23 o 
  -4   2  10        6.58        5.99      3.23 o 
  -3   2  10        4.42        4.56      3.23 o 
  -2   2  10        4.59        7.32      3.41 o 
  -1   2  10       11.12        7.89      3.41 o 
   0   2  10       14.72        9.67      3.41 o 
   1   2  10        6.88        5.13      3.23 o 
   2   2  10        0.59       -2.82      2.82 o 
  -9   3  10        3.05       -0.40      3.41 o 
  -8   3  10        0.19       -2.85      3.23 o 
  -7   3  10        1.32       -2.57      3.23 o 
  -6   3  10        0.76       -2.85      2.85 o 
  -5   3  10        0.40       -1.48      3.01 o 
  -4   3  10        1.31       -0.86      2.82 o 
  -3   3  10        2.55       -1.71      2.82 o 
  -2   3  10       10.46       14.88      4.56 o 
  -1   3  10       58.78       62.80      5.42 o 
   0   3  10        0.59       -2.93      3.01 o 
   1   3  10        2.12       -3.01      3.01 o 
   2   3  10        0.18       -2.82      2.82 o 
  -9   4  10        3.35        3.99      5.13 o 
  -8   4  10        2.18        1.54      3.41 o 
  -7   4  10        0.10       -2.24      3.01 o 
  -6   4  10        0.27       -2.55      3.99 o 
  -5   4  10        4.15        1.14      3.23 o 
  -4   4  10        4.23       -0.72      3.01 o 
  -3   4  10        2.39        1.48      3.42 o 
  -2   4  10       39.85       35.20      4.44 o 
  -1   4  10       48.10       44.19      4.63 o 
   0   4  10        5.84        3.89      3.41 o 
   1   4  10        2.00       -3.14      3.14 o 
  -8   5  10        1.25        3.42      4.56 o 
  -7   5  10        0.51       -3.42      3.99 o 
  -6   5  10       11.81        8.27      3.23 o 
  -5   5  10        1.01       -2.40      3.01 o 
  -4   5  10        4.12       -0.76      3.01 o 
  -3   5  10       45.06       50.43      4.63 o 
  -2   5  10       23.10       20.86      3.82 o 
  -1   5  10        1.09        2.00      3.23 o 
   0   5  10        0.42       -2.05      3.01 o 
   1   5  10        0.04       -3.01      3.01 o 
  -8   6  10        2.20        0.00      4.56 o 
  -7   6  10        0.04        0.57      3.99 o 
  -6   6  10        1.05        1.14      4.56 o 
  -5   6  10       12.81       14.47      3.82 o 
  -4   6  10       14.91        9.40      5.13 o 
  -3   6  10       14.28       17.59      3.82 o 
  -2   6  10       36.26       44.48      4.63 o 
  -1   6  10       64.80       67.85      5.03 o 
   0   6  10       20.17       16.65      3.82 o 
  -6   7  10        0.11       -1.14      4.56 o 
  -5   7  10        2.35       -1.71      4.56 o 
  -4   7  10        7.25        0.57      4.56 o 
  -3   7  10        1.98        1.45      3.99 o 
  -2   7  10        5.53        2.89      3.15 o 
  -1   7  10        5.32        3.86      3.41 o 
                                                 
